# Supplementary material for: Characterization of the Populus Rab family genes and the function of PtRabE1b in salt tolerance
Source: BMC Plant Biol. 2018 Jun 18;18:124. doi: 10.1186/s12870-018-1342-1 (PMC6006591; doi:10.1186/s12870-018-1342-1)
Supplement: Supplementary file 8 — Table S3. Expression data of 27 PtRab paralogous pairs used for correlation analysis. (XLSX 22 kb) [file 12870_2018_1342_MOESM8_ESM.xlsx]

## Sheet: Table S3
Table S3. Expression data of 27 PtRab paralogous pairs used for correlation analysis.
Paralogous pairs	Gene Name	Gene ID	BESC423.ZL 7 female early	BESC443.ZG 43 female receptive	BESC842.ZI 22 female late	Early dormant bud	Fully open bud	GW9592.ZK 10 male early	GW9840.ZE 30 male early	GW9911.ZK 51 male mid	Late dormant bud	Leaf first fully expanded.standard	Leaf immature.standard	Leaf young.standard	Predormant bud I	Predormant bud II	Root.ammonia	Root.nitrate	Root.standard	Root tip.standard	Root.urea	Stem.ammonia	Stem inode.standard	Stem.nitrate	Stem node.standard	Stem.urea	R2
1	PtRabA1b*	Potri.004G051400	0	0	0	0	0	0	0	0	0	0	0	0	0	0	0	0	0	0	0	0	0	0.022	0	0	0.00439722
1	PtRabA1e	Potri.011G060900	0.157	0.245	1.062	0.016	0	4.293	0.352	8.687	0	0.026	0	0	0	0	0.006	0.004	0.003	0	0.024	0	0.014	0.02	0.005	0.01
2	PtRabA1d	Potri.004G061000	0.572	0.683	0.372	0.9	0.481	0.566	0.003	0.636	0.813	0.819	1.18	0.786	1.037	1.056	1.445	1.374	0.877	0.926	0.803	0.376	1.048	0.473	1.134	0.44	0.327393
2	PtRabA1h	Potri.011G070300	3.827	3.565	4.527	3.838	3.21	2.845	2.719	1.936	2.555	5.831	8.648	6.441	4.04	3.585	5.625	6.221	5.959	5.599	6.955	4.057	10.506	4.183	10.007	3.287
3	PtRabA1i	Potri.013G123600	6.172	4.004	5.247	2.347	4.034	6.191	5.688	5.139	0.755	5.048	5.887	5.474	1.711	1.363	3.143	3.515	5.043	4.965	3.319	2.963	7.354	3.559	5.501	2.16	0.687903
3	PtRabA1j	Potri.019G092500	29.655	21.174	29.199	18.853	20.775	26.407	30.319	16.062	6.701	21.014	31.3	25.999	18.309	16.032	20.392	16.918	24.822	25.064	22.445	12.62	29.291	13.488	24.669	9.154
4	PtRabA2a	Potri.003G004100	38.819	45.838	56.325	67.757	32.017	27.908	31.356	21.355	49.765	41.42	53.96	43.144	48.779	43.561	71.139	73.457	55.785	35.312	56.25	47.731	46.826	38.557	52.758	33.512	0.0989621
4	PtRabA2b	Potri.004G226400	10.198	9.144	10.853	6.474	8.628	7.912	9.035	6.472	8.477	7.543	8.469	9.474	5.239	4.715	9.309	10.649	6.912	6.194	11.998	9.248	10.535	7.442	9.401	7.388
5	PtRabA2c	Potri.006G000300	7.388	3.127	6.875	12.363	3.291	13.791	12.249	18.261	5.036	7.84	8.865	6.614	16.378	16.784	15.796	15.079	17.62	6.561	12.783	6.577	15.32	6.829	13.837	5.855	0.0365291
5	PtRabA2f	Potri.016G000400	7.522	7.802	8.781	11.72	5.776	6.141	5.612	6.282	14.162	7.368	7.801	7.552	10.174	10.33	7.958	8.392	7.975	6.569	8.025	7.192	11.285	6.627	11.176	6.227
6	PtRabA2d	Potri.008G061300	0.521	0.519	0.459	0.059	0.313	20.785	15.498	46.391	0.155	0.103	0.111	0.1	0.008	0	0.103	0.068	0.037	0.178	0.176	0.313	0.452	0.502	0.213	0.272	0.992444
6	PtRabA2e	Potri.010G197200	0.304	0.72	0.213	0.441	0.235	24.77	13.941	58.178	0.089	0.19	0.54	0.416	0.484	0.356	0.116	0.083	0.121	0.478	0.241	0.219	0.29	0.334	0.326	0.195
7	PtRabA3a	Potri.002G175700	2.937	2.296	3.404	10.888	5.655	1.685	3.06	1	3.12	13.708	18.027	13.655	11.695	9.24	3.079	4.707	4.099	11.792	2.302	8.025	6.796	9.645	11.462	7.084	0.0513929
7	PtRabA3b	Potri.014G102200	22.774	6.817	13.649	18.771	5.839	13.419	20.361	4.93	0.331	16.712	17.736	12.485	19.552	18.436	22.327	16.956	22.154	13.882	9.609	8.366	26.88	11.52	19.944	5.205
8	PtRabA4b	Potri.005G073000	2.779	2.84	5.155	4.922	2.982	6.972	9.262	1.796	12.48	7.942	5.157	5.265	5.604	5.573	2.861	2.85	2.951	4.405	2.561	5.717	7.188	4.731	8.044	4.805	0.00209117
8	PtRabA4d	Potri.007G096000	22.851	16.728	27.636	16.706	17.527	17.088	16.67	12.442	10.684	18.219	24.905	20.31	21.176	19.064	22.482	22.294	18.238	18.028	17.502	14.875	37.528	16.455	33.396	14.511
9	PtRabA4c	Potri.006G057700	0.041	0.038	0.018	0.012	0	4.258	2.986	5.059	0.009	0	0	0	0	0	0	0	0.005	0	0	0	0	0	0	0	0.897997
9	PtRabA4e	Potri.016G050400	0.013	0	0.004	0	0	0.767	1.127	2.004	0	0	0.004	0.004	0	0	0	0	0.012	0.007	0	0	0.007	0.005	0.002	0
10	PtRabA5a	Potri.002G231800	5.225	3.73	5.004	2.387	5.308	4.275	4.818	2.189	1.694	5.591	5.271	4.924	2.177	2.014	3.353	3.946	4.617	4.405	4.012	4.192	6.751	4.397	5.649	2.859	0.230837
10	PtRabA5d	Potri.014G150300	13.356	12.993	15.051	8.042	12.839	14.08	10.859	12.376	8.751	22.317	17.444	16.772	6.185	5.8	9.759	10.744	7.574	14.675	9.718	24.087	13.434	21.614	12.477	16.388
11	PtRabA5c	Potri.006G015400	2.007	1.849	2.448	2.178	1.132	2.035	2.567	2.36	1.133	1.482	1.54	1.436	2.017	2.039	2.536	2.644	2.452	1.591	3.064	1.905	1.571	1.681	1.753	1.717	0.128038
11	PtRabA5e	Potri.016G010300	2.929	1.989	2.948	3.786	2.312	3.912	4.265	4.693	3.451	1.739	4.27	2.974	5.893	5.061	2.951	3.306	3.237	3.257	4.151	2.972	3.103	2.842	3.142	2.221
12	PtRabB1a	Potri.006G001500	6.013	5.586	6.707	5.286	3.379	11.8	8.786	15.63	5.817	5.226	4.924	4.758	4.613	4.476	6.127	6.5	8.132	4.297	6.807	4.028	6.782	4.184	6.722	4.344	0.402935
12	PtRabB1c	Potri.016G002200	6.554	8.057	9.96	5.35	5.146	7.644	7.041	10.835	6.874	7.088	7.479	7.162	4.783	5.056	7.536	8.069	8.225	5.93	10.241	6.994	7.371	7.356	7.786	6.599
13	PtRabC1b	Potri.005G063500	1.365	1.489	0.927	1.521	0.915	3.711	3.137	3.034	1.571	0.938	0.946	0.876	1.212	1.264	1.808	1.82	2.224	0.935	1.983	1.103	1.57	0.996	1.383	0.995	0.302571
13	PtRabC1c	Potri.007G105500	2.484	2.377	2.843	2.616	1.716	3.12	2.996	2.393	2.954	1.807	2.242	2.072	2.409	2.495	2.918	3.305	2.758	1.893	3.248	1.718	3.409	1.848	3.182	1.839
14	PtRabC2a	Potri.006G121400	4.189	4.289	6.137	2.637	3.628	3.95	3.39	3.704	2.735	4.277	5.261	3.988	1.708	1.938	5.047	9.939	9.241	4.542	8.607	4.68	10.998	5.231	7.819	3.999	0.436599
14	PtRabC2d	Potri.016G097800	1.356	2.026	1.958	1.067	0.486	1.548	1.848	0.533	0.396	1.442	2.228	1.591	1.691	1.905	2.11	3.05	2.914	1.681	2.757	0.977	1.98	1.019	2.349	0.756
15	PtRabC2b	Potri.008G032000	0.523	1.209	0.696	1.471	0.371	0.878	0.953	0.877	2.222	0.447	0.544	0.705	1.044	1.012	0.891	1.221	0.718	0.291	0.747	0.724	1.225	0.367	1.278	0.744	0.101512
15	PtRabC2c	Potri.010G229600	0.308	0.16	0.375	0.182	0	0.175	0.051	0.452	0.366	0.156	0.24	0.187	0.333	0.231	0.237	0.289	0.27	0.24	0.186	0.224	1.565	0.227	0.951	0.255
16	PtRabD1a	Potri.003G004000	8.339	9.024	9.126	4.489	7.132	4.425	4.665	4.804	2.029	6.962	7.895	6.798	3.813	3.852	8.414	9.298	5.304	5.963	9.791	6.559	12.792	6.93	10.723	6.35	0.357417
16	PtRabD1b*	Potri.004G226600	9.055	9.785	10.676	11.949	8.874	9.979	10.259	9.369	8.713	11.522	13.397	11.142	9.985	10.631	13.267	13.975	8.769	9.403	12.933	11.344	12.718	10.073	13.5	9.582
17	PtRabD2b	Potri.001G152800	11.698	12.518	14.526	8.229	14.094	25.899	19.352	35.046	10.786	15.588	12.15	13.377	7.265	6.56	13.527	13.284	16.965	11.728	17.95	12.72	14.798	13.337	13.096	12.925	0.811806
17	PtRabD2d	Potri.003G081800	46.869	39.921	49.299	28.371	31.443	96.297	94.585	118.335	21.911	45.236	34.46	40.666	29.532	27.122	52.401	59.065	79.39	31.697	70.139	36.703	61.182	38.527	52.281	33.423
18	PtRabD2c	Potri.002G138400	4.202	4.359	5.109	5.789	4.082	8.726	7.338	7.76	4.449	6.512	6.474	6.194	4.547	4.65	5.426	5.991	6.4	5.303	8.289	5.918	7.162	5.753	6.909	5.82	0.652768
18	PtRabD2e	Potri.014G049400	4.074	5.28	5.207	4.085	2.544	8.978	8.432	10.835	3.689	4.86	3.871	3.63	3.018	3.088	5.52	6.013	7.281	3.141	8.322	4.208	6.841	3.828	6.488	4.278
19	PtRabE1a	Potri.001G236100	2.82	2.476	3.186	2.401	2.515	3.203	2.974	4.346	1.388	3.178	3.945	3.69	2.742	2.308	3.729	3.748	3.862	3.254	3.464	2.348	5.587	2.489	4.635	2.176	0.8589
19	PtRabE1c	Potri.009G027900	8.102	6.465	8.269	6.29	6.322	10.75	9.369	14.486	4.911	9.499	11.228	9.545	6.135	5.314	12.261	12.649	9.513	7.27	11.411	7.698	16.518	7.822	13.943	6.12
20	PtRabE1b	Potri.008G051700	5.105	4.779	5.725	5.841	3.624	8.446	9.8	8.248	8.129	4.429	5.64	4.422	5.16	4.676	8.061	8.257	6.935	3.961	9.378	4.984	7.05	4.409	7.135	4.23	0.396206
20	PtRabE1d	Potri.010G208900	4.795	4.664	6.014	7.942	3.882	7.578	7.018	6.011	6.066	6.092	8.25	6.332	8.348	7.247	11.165	11.212	7.152	5.784	12.107	6.563	8.902	5.276	9.143	5.693
21	PtRabF1a	Potri.008G035800	2.971	2.917	3.141	3.364	2.467	3.164	3.688	3.522	3.237	3.602	4.058	3.52	2.962	2.722	3.771	3.771	4.158	3.189	4.49	3.541	5.237	3.103	4.864	3.552	0.0443486
21	PtRabF1b	Potri.010G226300	0.536	0.733	0.62	0.885	0.342	0.58	0.606	0.516	0.766	0.625	0.784	0.644	0.873	0.791	0.679	0.604	0.485	0.646	0.781	0.554	0.681	0.516	0.769	0.618
22	PtRabF2b	Potri.012G117800	1.342	1.643	1.807	2.772	1.009	2.74	1.942	3.685	2.097	2.703	2.851	2.512	2.844	2.825	4.683	4.458	4.431	2.408	4.206	1.885	3.533	1.894	3.826	1.93	0.724071
22	PtRabF2c	Potri.015G113000	2.275	2.389	2.625	2.615	1.759	3.807	2.955	4.131	2.144	3.095	3.505	3.085	2.342	2.335	3.728	4.167	4.412	2.579	4.216	2.4	4.617	2.566	4.302	2.379
23	PtRabG3a	Potri.001G182900	8.714	7.675	7.113	4.074	4.392	10.52	6.808	22.576	4.358	5.946	5.504	5.241	3.753	3.79	6.805	8.193	5.218	4.353	14.137	9.456	8.192	7.183	7.487	8.89	0.374295
23	PtRabG3c	Potri.003G053400	7.933	7.543	10.451	11.434	12.996	13.904	13.719	19.425	12.301	12.499	12.2	11.322	9.596	9.084	11.844	11.153	15.594	8.642	14.003	11.543	13.992	11.21	12.818	12.414
24	PtRabG3b	Potri.002G062400	1.885	1.63	2.143	2.238	1.614	2.664	2.069	2.381	3.336	1.459	2.404	1.711	2.176	2.194	2.696	2.217	2.417	1.537	2.346	1.404	2.489	1.205	2.167	1.236	0.0056539
24	PtRabG3f	Potri.005G198800	1.996	1.638	1.822	2.112	2.28	1.968	2.081	1.201	0.966	1.805	3.233	2.628	1.683	1.533	1.462	1.459	1.935	2.643	1.449	1.394	1.885	1.315	1.687	0.951
25	PtRabG3d	Potri.004G153400	6.333	5.435	6.337	5.284	4.268	9.783	8.838	9.527	5.162	5.279	6.094	5.161	4.622	4.893	5.039	5.568	9.944	4.545	6.962	4.759	7.151	4.475	7.036	4.73	0.0220093
25	PtRabG3h	Potri.009G115000	10.174	8.574	11.53	13.698	10.676	10.034	10.421	9.264	13.347	12.97	16.581	13.472	14.183	13.994	10.496	11.295	17.913	12.646	11.064	10.086	16.969	9.633	17.061	8.412
26	PtRabG3e	Potri.005G085300	0.121	0.041	0.085	0.011	0.558	0.153	0.218	0.252	0.004	1.8	0.185	0.824	0.007	0.005	0.07	0.184	0.439	0.587	0.273	0.488	0.11	0.588	0.037	0.743	0.0894573
26	PtRabG3g*	Potri.007G079700	0.039	0.015	0	0	0	0.026	0.051	0.015	0.028	0	0.014	0	0.017	0	0	0.005	0.009	0	0	0	0	0	0	0
27	PtRabH1a	Potri.001G147900	0.009	0.027	0	0	0	0.041	0.012	0	0.013	0.008	0.04	0.03	0.01	0	0.004	0.002	0.003	0.017	0.019	0.011	0.009	0.027	0.013	0.006	0.0589646
27	PtRabH1c	Potri.003G086700	5.633	4.999	5.79	4.075	5.619	5.889	6.349	5.187	3.606	5.372	5.152	5.144	3.631	3.522	4.796	4.299	4.382	4.255	5.076	4.304	6.014	5.058	5.658	4.354
