# Supplementary material for: Characterization of the Populus Rab family genes and the function of PtRabE1b in salt tolerance
Source: BMC Plant Biol. 2018 Jun 18;18:124. doi: 10.1186/s12870-018-1342-1 (PMC6006591; doi:10.1186/s12870-018-1342-1)
Supplement: Supplementary file 11 — Table S4. Functional annotation of genes in PtRabs co-expression network. (XLSX 484 kb) [file 12870_2018_1342_MOESM11_ESM.xlsx]

## Sheet: Table S4
Table S4. Functional annotation of genes in PtRabs co-expression network.								Sub-networks
Gene ID	Functional Annotation			TF_family	Rab_Subfamily	NodeName		RabA-	RabB-	RabC-	RabD-	RabE-	RabF-	RabG-	RabH-
Potri.001G080400	AT1G02130	ARA-5,ARA5,ATRAB1B,ATRABD2A,RA-5,RABD2A	RAS 5	_	RabD	PtRabD2a		No	Yes	No	Yes	No	No	No	No
Potri.001G147900	AT2G44610	ATRAB6A,ATRABH1B,RAB6,RAB6A	Ras-related small GTP-binding family protein	_	RabH	PtRabH1a		No	No	No	No	No	No	No	Yes
Potri.001G152800	AT1G02130	ARA-5,ARA5,ATRAB1B,ATRABD2A,RA-5,RABD2A	RAS 5	_	RabD	PtRabD2b		No	Yes	No	Yes	No	No	No	No
Potri.001G182900	AT3G16100	ATRAB7D,ATRABG3C,RABG3c	RAB GTPase homolog G3C	_	RabG	PtRabG3a		No	No	No	No	No	No	Yes	No
Potri.001G236100	AT5G59840	0	Ras-related small GTP-binding family protein	_	RabE	PtRabE1a		No	No	No	No	Yes	Yes	No	No
Potri.001G270100	AT3G12160	ATRABA4D,RABA4D	RAB GTPase homolog A4D	_	RabA	PtRabA4a		Yes	No	No	No	No	No	No	No
Potri.001G374000	AT5G60860	AtRABA1f,RABA1f	RAB GTPase homolog A1F	_	RabA	PtRabA1a		Yes	No	No	No	No	No	No	Yes
Potri.002G062400	AT4G09720	ATRABG3A,RABG3A	RAB GTPase homolog G3A	_	RabG	PtRabG3b		No	No	No	No	No	No	Yes	No
Potri.002G074400	AT1G43890	ATRAB-C1,ATRAB18,ATRABC1,RAB18,RAB18-1,RABC1	RAB GTPASE HOMOLOG B18	_	RabC	PtRabC1a		No	No	Yes	No	No	No	No	No
Potri.002G135500	AT2G44610	ATRAB6A,ATRABH1B,RAB6,RAB6A	Ras-related small GTP-binding family protein	_	RabH	PtRabH1b		Yes	No	No	Yes	No	No	No	Yes
Potri.002G138400	AT1G02130	ARA-5,ARA5,ATRAB1B,ATRABD2A,RA-5,RABD2A	RAS 5	_	RabD	PtRabD2c		No	No	No	Yes	No	No	No	No
Potri.002G175700	AT1G01200	ATRAB-A3,ATRABA3,RABA3	RAB GTPase homolog A3	_	RabA	PtRabA3a		Yes	No	No	No	No	No	No	No
Potri.002G231800	AT2G31680	AtRABA5d,RABA5d	RAB GTPase homolog A5D	_	RabA	PtRabA5a		Yes	No	No	No	No	No	No	No
Potri.002G249500	AT1G05810	ARA,ARA-1,ATRAB11D,ATRABA5E,RABA5E	RAB GTPase homolog A5E	_	RabA	PtRabA5b		Yes	No	No	No	No	No	No	No
Potri.003G004000	AT3G11730	ATFP8,ATRABD1,RABD1	Ras-related small GTP-binding family protein	_	RabD	PtRabD1a		No	No	No	Yes	No	No	No	No
Potri.003G004100	AT1G09630	ATRAB-A2A,ATRAB11C,ATRABA2A,RAB-A2A,RAB11c	RAB GTPase 11C	_	RabA	PtRabA2a		Yes	No	No	No	No	No	No	No
Potri.003G054900	AT4G19640	ARA-7,ARA7,ATRAB-F2B,ATRAB5B,ATRABF2B,RAB-F2B,RABF2B	Ras-related small GTP-binding family protein	_	RabF	PtRabF2a		No	No	No	No	No	Yes	No	No
Potri.003G081800	AT1G02130	ARA-5,ARA5,ATRAB1B,ATRABD2A,RA-5,RABD2A	RAS 5	_	RabD	PtRabD2d		No	Yes	Yes	Yes	Yes	No	Yes	Yes
Potri.003G086700	AT2G44610	ATRAB6A,ATRABH1B,RAB6,RAB6A	Ras-related small GTP-binding family protein	_	RabH	PtRabH1c		Yes	No	No	No	No	No	No	Yes
Potri.004G051400	AT5G60860	AtRABA1f,RABA1f	RAB GTPase homolog A1F	_	RabA	PtRabA1b		Yes	No	No	No	No	No	No	No
Potri.004G060500	AT4G18800	ATHSGBP,ATRAB11B,ATRABA1D,RABA1d	RAB GTPase homolog A1D	_	RabA	PtRabA1c		Yes	No	No	No	No	No	No	No
Potri.004G061000	AT4G18800	ATHSGBP,ATRAB11B,ATRABA1D,RABA1d	RAB GTPase homolog A1D	_	RabA	PtRabA1d		Yes	No	No	No	No	No	No	No
Potri.004G153400	AT3G18820	ATRAB7B,ATRABG3F,RAB71,RAB7B,RABG3F	RAB GTPase homolog G3F	_	RabG	PtRabG3d		Yes	Yes	Yes	Yes	No	No	Yes	No
Potri.004G226400	AT1G09630	ATRAB-A2A,ATRAB11C,ATRABA2A,RAB-A2A,RAB11c	RAB GTPase 11C	_	RabA	PtRabA2b		Yes	No	No	No	No	No	No	No
Potri.004G226600	AT3G11730	ATFP8,ATRABD1,RABD1	Ras-related small GTP-binding family protein	_	RabD	PtRabD1b		No	No	No	Yes	No	No	No	No
Potri.005G063500	AT1G43890	ATRAB-C1,ATRAB18,ATRABC1,RAB18,RAB18-1,RABC1	RAB GTPASE HOMOLOG B18	_	RabC	PtRabC1b		No	Yes	Yes	No	Yes	No	No	Yes
Potri.005G075300	AT5G10260	AtRABH1e,RABH1e	RAB GTPase homolog H1E	_	RabH	PtRabH1d		No	No	No	No	No	No	No	Yes
Potri.005G085300	AT4G09720	ATRABG3A,RABG3A	RAB GTPase homolog G3A	_	RabG	PtRabG3e		No	No	No	No	No	No	Yes	No
Potri.005G198800	AT4G09720	ATRABG3A,RABG3A	RAB GTPase homolog G3A	_	RabG	PtRabG3f		No	No	No	No	No	No	Yes	No
Potri.006G000300	AT1G07410	ATRAB-A2B,ATRABA2B,RAB-A2B,RABA2b	RAB GTPase homolog A2B	_	RabA	PtRabA2c		Yes	No	No	No	No	No	No	No
Potri.006G001500	AT4G17170	AT-RAB2,ATRAB-B1B,ATRAB2A,ATRABB1C,RAB-B1B,RAB2A,RABB1C	RAB GTPase homolog B1C	_	RabB	PtRabB1a		No	Yes	Yes	Yes	Yes	No	Yes	Yes
Potri.006G015400	AT5G47520	AtRABA5a,RABA5a	RAB GTPase homolog A5A	_	RabA	PtRabA5c		Yes	No	No	No	No	No	No	No
Potri.006G057700	AT3G12160	ATRABA4D,RABA4D	RAB GTPase homolog A4D	_	RabA	PtRabA4c		Yes	No	No	No	No	No	No	No
Potri.006G121400	AT5G03530	ATRAB,ATRAB ALPHA,ATRAB18B,ATRABC2A,RABC2A	RAB GTPase homolog C2A	_	RabC	PtRabC2a		No	No	Yes	No	No	No	No	No
Potri.007G079700	AT4G09720	ATRABG3A,RABG3A	RAB GTPase homolog G3A	_	RabG	PtRabG3g		No	No	No	No	No	No	Yes	No
Potri.007G096000	AT5G65270	AtRABA4a,RABA4a	RAB GTPase homolog A4A	_	RabA	PtRabA4d		Yes	No	No	No	No	No	No	No
Potri.007G105500	AT1G43890	ATRAB-C1,ATRAB18,ATRABC1,RAB18,RAB18-1,RABC1	RAB GTPASE HOMOLOG B18	_	RabC	PtRabC1c		Yes	No	Yes	No	No	No	No	No
Potri.008G035800	AT3G54840	ARA-6,ARA6,ATRAB5C,ATRABF1,RABF1	Ras-related small GTP-binding family protein	_	RabF	PtRabF1a		No	No	No	No	Yes	Yes	No	No
Potri.008G051700	AT3G46060	ARA-3,ARA3,ATRAB8A,ATRABE1C,RAB8A	RAB GTPase homolog 8A	_	RabE	PtRabE1b		Yes	No	Yes	No	Yes	No	No	No
Potri.008G061300	AT1G07410	ATRAB-A2B,ATRABA2B,RAB-A2B,RABA2b	RAB GTPase homolog A2B	_	RabA	PtRabA2d		Yes	No	No	Yes	No	No	No	No
Potri.009G027900	AT5G59840	0	Ras-related small GTP-binding family protein	_	RabE	PtRabE1c		No	No	No	Yes	Yes	Yes	No	No
Potri.009G115000	AT3G18820	ATRAB7B,ATRABG3F,RAB71,RAB7B,RABG3F	RAB GTPase homolog G3F	_	RabG	PtRabG3h		No	No	No	No	No	No	Yes	No
Potri.009G159600	AT4G35860	ATGB2,ATRAB2C,ATRABB1B,GB2	GTP-binding 2	_	RabB	PtRabB1b		No	Yes	No	Yes	No	No	No	No
Potri.010G197200	AT1G07410	ATRAB-A2B,ATRABA2B,RAB-A2B,RABA2b	RAB GTPase homolog A2B	_	RabA	PtRabA2e		Yes	No	No	No	No	No	No	No
Potri.010G208900	AT3G46060	ARA-3,ARA3,ATRAB8A,ATRABE1C,RAB8A	RAB GTPase homolog 8A	_	RabE	PtRabE1d		No	No	No	No	Yes	Yes	No	No
Potri.010G226300	AT3G54840	ARA-6,ARA6,ATRAB5C,ATRABF1,RABF1	Ras-related small GTP-binding family protein	_	RabF	PtRabF1b		No	No	No	No	No	Yes	No	No
Potri.010G229600	AT5G03530	ATRAB,ATRAB ALPHA,ATRAB18B,ATRABC2A,RABC2A	RAB GTPase homolog C2A	_	RabC	PtRabC2c		No	No	Yes	No	No	No	No	No
Potri.011G061300	AT5G60860	AtRABA1f,RABA1f	RAB GTPase homolog A1F	_	RabA	PtRabA1f		Yes	No	No	No	No	No	No	No
Potri.011G070300	AT5G45750	AtRABA1c,RABA1c	RAB GTPase homolog A1C	_	RabA	PtRabA1h		Yes	No	No	No	No	No	No	No
Potri.012G117800	AT5G45130	ATRAB-F2A,ATRAB5A,ATRABF2A,RAB-F2A,RAB5A,RABF2A,RHA1	RAB homolog 1	_	RabF	PtRabF2b		Yes	No	No	No	Yes	Yes	No	No
Potri.013G123600	AT5G60860	AtRABA1f,RABA1f	RAB GTPase homolog A1F	_	RabA	PtRabA1i		Yes	No	No	No	Yes	No	No	Yes
Potri.014G049400	AT1G02130	ARA-5,ARA5,ATRAB1B,ATRABD2A,RA-5,RABD2A	RAS 5	_	RabD	PtRabD2e		No	Yes	Yes	Yes	No	No	Yes	Yes
Potri.014G102200	AT1G01200	ATRAB-A3,ATRABA3,RABA3	RAB GTPase homolog A3	_	RabA	PtRabA3b		Yes	No	No	No	No	No	No	No
Potri.014G150300	AT2G31680	AtRABA5d,RABA5d	RAB GTPase homolog A5D	_	RabA	PtRabA5d		Yes	No	No	No	No	No	No	No
Potri.015G039700	AT1G73640	AtRABA6a,RABA6a	RAB GTPase homolog A6A	_	RabA	PtRabA6		Yes	No	No	No	No	No	No	No
Potri.015G113000	AT5G45130	ATRAB-F2A,ATRAB5A,ATRABF2A,RAB-F2A,RAB5A,RABF2A,RHA1	RAB homolog 1	_	RabF	PtRabF2c		No	No	No	Yes	Yes	Yes	No	No
Potri.016G000400	AT1G07410	ATRAB-A2B,ATRABA2B,RAB-A2B,RABA2b	RAB GTPase homolog A2B	_	RabA	PtRabA2f		Yes	No	No	No	No	No	No	No
Potri.016G002200	AT4G17170	AT-RAB2,ATRAB-B1B,ATRAB2A,ATRABB1C,RAB-B1B,RAB2A,RABB1C	RAB GTPase homolog B1C	_	RabB	PtRabB1c		No	Yes	No	No	No	No	No	No
Potri.016G097800	AT5G03530	ATRAB,ATRAB ALPHA,ATRAB18B,ATRABC2A,RABC2A	RAB GTPase homolog C2A	_	RabC	PtRabC2d		No	No	Yes	No	No	No	No	No
Potri.018G079300	AT5G45130	ATRAB-F2A,ATRAB5A,ATRABF2A,RAB-F2A,RAB5A,RABF2A,RHA1	RAB homolog 1	_	RabF	PtRabF2d		No	No	No	No	No	Yes	No	No
Potri.019G092500	AT5G60860	AtRABA1f,RABA1f	RAB GTPase homolog A1F	_	RabA	PtRabA1j		Yes	No	No	No	No	No	No	No
Potri.001G001500	AT5G56340	ATCRT1	RING/U-box superfamily protein	_				Yes	No	No	No	No	Yes	No	No
Potri.001G003500	AT5G56520	0	0	_				Yes	No	No	No	No	Yes	No	No
Potri.001G010500	AT3G58040	SINAT2	seven in absentia of Arabidopsis 2	_				No	Yes	Yes	No	Yes	No	No	Yes
Potri.001G017000	AT4G12070	0	0	_				Yes	No	No	No	No	No	No	No
Potri.001G019400	AT5G13490	AAC2	ADP/ATP carrier 2	_				Yes	Yes	Yes	No	No	No	No	No
Potri.001G020600	AT2G41560	ACA4	autoinhibited Ca(2+)-ATPase, isoform 4	_				Yes	Yes	Yes	Yes	No	No	Yes	No
Potri.001G021800	0	0	0	_				Yes	Yes	No	Yes	No	No	No	No
Potri.001G021900	0	0	0	_				Yes	No	No	No	No	No	No	No
Potri.001G022100	0	0	0	_				Yes	No	No	No	No	No	No	No
Potri.001G022200	0	0	0	_				Yes	Yes	No	Yes	No	No	No	No
Potri.001G027900	AT3G07960	0	Phosphatidylinositol-4-phosphate 5-kinase family protein	_				Yes	No	No	No	No	No	No	No
Potri.001G029500	AT3G12600	atnudt16,NUDT16	nudix hydrolase homolog 16	_				Yes	Yes	Yes	No	No	No	No	No
Potri.001G029900	AT3G12260	0	LYR family of Fe/S cluster biogenesis protein	_				Yes	No	No	No	Yes	No	No	Yes
Potri.001G031100	0	0	0	_				Yes	Yes	No	Yes	No	No	No	No
Potri.001G035700	AT3G54380	0	SAC3/GANP/Nin1/mts3/eIF-3 p25 family	_				Yes	No	No	No	No	No	No	No
Potri.001G036000	AT3G11440	ATMYB65,MYB65	myb domain protein 65	MYB				Yes	No	No	No	No	No	No	No
Potri.001G036400	AT3G54360	0	zinc ion binding	_				Yes	No	No	No	No	No	No	No
Potri.001G036600	AT5G07010	ATST2A,ST2A	sulfotransferase 2A	_				No	No	Yes	No	Yes	Yes	No	No
Potri.001G044400	AT1G15970	0	DNA glycosylase superfamily protein	_				Yes	No	No	No	No	No	No	No
Potri.001G046100	AT1G15950	ATCCR1,CCR1,IRX4	cinnamoyl coa reductase 1	_				Yes	No	No	No	No	No	No	No
Potri.001G047100	AT1G15880	atgos11,GOS11	golgi snare 11	_				No	Yes	No	Yes	No	Yes	No	Yes
Potri.001G048500	AT2G25220	0	Protein kinase superfamily protein	_				Yes	No	No	No	No	No	No	No
Potri.001G050400	AT1G04760	ATVAMP726,VAMP726	vesicle-associated membrane protein 726	_				Yes	No	No	No	Yes	Yes	No	No
Potri.001G051900	AT2G33150	KAT2,PED1,PKT3	peroxisomal 3-ketoacyl-CoA thiolase 3	_				No	Yes	Yes	Yes	No	No	No	Yes
Potri.001G054200	0	0	0	_				Yes	Yes	No	Yes	No	No	No	No
Potri.001G054300	0	0	0	_				Yes	Yes	No	Yes	No	No	No	No
Potri.001G055500	AT3G04280	ARR22,RR22	response regulator 22	_				Yes	No	No	No	No	No	No	No
Potri.001G059400	AT5G13090	0	0	_				Yes	No	No	No	No	No	No	No
Potri.001G059800	AT5G50710	0	0	_				Yes	No	No	No	No	No	No	No
Potri.001G061400	AT5G50850	MAB1	Transketolase family protein	_				No	No	No	Yes	No	No	Yes	No
Potri.001G061900	AT5G13190	0	0	_				No	No	Yes	Yes	No	No	No	Yes
Potri.001G066900	AT2G33550	0	Homeodomain-like superfamily protein	Trihelix				Yes	No	No	No	No	No	No	No
Potri.001G068000	AT1G01630	0	Sec14p-like phosphatidylinositol transfer family protein	_				Yes	No	No	No	No	No	No	No
Potri.001G068700	AT5G38895	0	RING/U-box superfamily protein	_				Yes	No	No	No	No	No	No	No
Potri.001G070800	AT1G44960	0	SNARE associated Golgi protein family	_				Yes	Yes	No	No	No	No	No	No
Potri.001G073900	AT4G20260	ATPCAP1,PCAP1	plasma-membrane associated cation-binding protein 1	_				No	Yes	No	Yes	No	No	Yes	No
Potri.001G082200	AT5G48655	0	RING/U-box superfamily protein	_				Yes	No	Yes	No	No	No	No	No
Potri.001G084200	AT4G24130	0	Protein of unknown function, DUF538	_				Yes	No	No	No	No	No	No	No
Potri.001G087200	AT4G10810	0	0	_				No	No	No	Yes	No	No	No	No
Potri.001G088800	AT5G42050	0	DCD (Development and Cell Death) domain protein	_				Yes	No	No	No	No	No	No	No
Potri.001G090300	AT2G46500	ATPI4K GAMMA 4,PI4K GAMMA 4,UBDK GAMMA 4	phosphoinositide 4-kinase gamma 4	_				Yes	Yes	No	Yes	No	No	Yes	No
Potri.001G091400	AT4G23880	0	0	_				No	No	Yes	No	No	No	No	No
Potri.001G099500	AT1G01490	0	Heavy metal transport/detoxification superfamily protein	_				No	No	Yes	No	No	No	No	No
Potri.001G099700	AT1G63930	ROH1	from the Czech \'roh\' meaning \'corner\'	_				No	No	No	Yes	No	No	No	No
Potri.001G100100	AT1G69230	SP1L2	SPIRAL1-like2	_				No	Yes	No	Yes	No	No	No	No
Potri.001G100500	AT5G41470	0	Nuclear transport factor 2 (NTF2) family protein	_				No	No	Yes	Yes	No	No	No	No
Potri.001G101900	AT1G63800	UBC5	ubiquitin-conjugating enzyme 5	_				No	No	No	No	Yes	Yes	No	No
Potri.001G106100	AT5G23860	TUB8	tubulin beta 8	_				Yes	No	No	No	No	No	No	No
Potri.001G107400	0	0	0	_				Yes	No	Yes	No	No	No	No	No
Potri.001G108200	AT3G47670	0	Plant invertase/pectin methylesterase inhibitor superfamily protein	_				Yes	No	No	No	No	Yes	No	No
Potri.001G112000	AT1G63000	NRS/ER,UER1	nucleotide-rhamnose synthase/epimerase-reductase	_				Yes	No	No	No	No	No	No	Yes
Potri.001G112600	AT4G22920	ATNYE1,NYE1	non-yellowing 1	_				Yes	No	No	No	No	No	No	No
Potri.001G116000	AT1G12400	0	Nucleotide excision repair, TFIIH, subunit TTDA	_				Yes	No	No	No	Yes	No	No	No
Potri.001G116500	AT4G12110	ATSMO1,ATSMO1-1,SMO1-1	sterol-4alpha-methyl oxidase 1-1	_				Yes	No	No	No	No	No	No	No
Potri.001G117900	AT1G12310	0	Calcium-binding EF-hand family protein	_				Yes	No	Yes	No	No	No	No	No
Potri.001G120300	AT4G12420	SKU5	Cupredoxin superfamily protein	_				Yes	No	No	No	No	No	No	No
Potri.001G120500	AT4G22590	0	Haloacid dehalogenase-like hydrolase (HAD) superfamily protein	_				Yes	Yes	No	Yes	No	No	Yes	Yes
Potri.001G122700	AT4G16520	ATG8F	Ubiquitin-like superfamily protein	_				No	Yes	No	Yes	No	No	No	No
Potri.001G124800	AT3G47440	TIP5;1	tonoplast intrinsic protein 5;1	_				Yes	Yes	No	Yes	No	No	No	No
Potri.001G130700	AT3G17380	0	TRAF-like family protein	_				No	No	Yes	No	No	No	No	No
Potri.001G131600	0	0	0	_				Yes	No	Yes	No	No	No	No	No
Potri.001G132100	AT3G01430	0	0	_				Yes	No	No	Yes	No	No	No	No
Potri.001G138100	AT1G74340	0	dolichol phosphate-mannose biosynthesis regulatory protein-related	_				No	No	No	No	Yes	No	No	No
Potri.001G138400	AT4G17720	0	RNA-binding (RRM/RBD/RNP motifs) family protein	_				No	No	No	Yes	No	No	No	No
Potri.001G138500	AT5G46860	ATSYP22,ATVAM3,SGR3,SYP22,VAM3	Syntaxin/t-SNARE family protein	_				No	No	No	Yes	Yes	Yes	No	No
Potri.001G138800	AT1G32320	ATMKK10,MKK10	MAP kinase kinase 10	_				Yes	No	No	Yes	No	No	No	No
Potri.001G139500	AT4G17770	ATTPS5,TPS5	trehalose phosphatase/synthase 5	_				Yes	No	No	No	No	No	No	No
Potri.001G143600	AT4G17960	0	0	_				Yes	Yes	Yes	Yes	No	No	Yes	No
Potri.001G144300	AT4G17970	ALMT12,ATALMT12	aluminum-activated, malate transporter 12	_				No	No	No	No	No	No	Yes	No
Potri.001G151700	AT4G17570	GATA26	GATA transcription factor 26	GATA				Yes	No	No	No	No	No	No	No
Potri.001G151800	AT5G47120	ATBI-1,ATBI1,BI-1,BI1	BAX inhibitor 1	_				Yes	No	Yes	No	Yes	Yes	No	No
Potri.001G152300	AT4G17550	0	Major facilitator superfamily protein	_				Yes	No	No	No	No	No	No	No
Potri.001G154500	AT2G25410	0	RING/U-box superfamily protein	_				Yes	No	Yes	No	No	No	No	No
Potri.001G154700	AT2G35680	0	Phosphotyrosine protein phosphatases superfamily protein	_				Yes	Yes	Yes	Yes	No	No	Yes	Yes
Potri.001G159900	AT4G20050	QRT3	Pectin lyase-like superfamily protein	_				Yes	Yes	Yes	Yes	Yes	No	No	No
Potri.001G160000	0	0	0	_				Yes	Yes	No	Yes	No	No	No	No
Potri.001G161000	AT1G72300	0	Leucine-rich receptor-like protein kinase family protein	_				Yes	No	No	No	No	No	No	No
Potri.001G163300	AT1G53900	0	Eukaryotic translation initiation factor 2B (eIF-2B) family protein	_				Yes	No	No	No	No	No	No	No
Potri.001G163700	AT1G53910	RAP2.12	related to AP2 12	ERF				Yes	No	Yes	No	Yes	No	No	No
Potri.001G167800	AT5G07990	CYP75B1,D501,TT7	Cytochrome P450 superfamily protein	_				Yes	No	No	No	No	No	No	No
Potri.001G171200	AT1G52600	0	Peptidase S24/S26A/S26B/S26C family protein	_				Yes	No	No	No	No	No	No	No
Potri.001G173800	AT1G80230	0	Rubredoxin-like superfamily protein	_				Yes	No	No	No	Yes	No	No	Yes
Potri.001G176700	AT5G48050	0	0	_				Yes	Yes	No	Yes	No	No	No	No
Potri.001G185200	AT3G15740	0	RING/U-box superfamily protein	_				No	No	Yes	No	No	No	No	No
Potri.001G188000	AT3G16300	0	Uncharacterised protein family (UPF0497)	_				Yes	No	No	No	No	No	No	No
Potri.001G189400	AT1G79760	DTA4	downstream target of AGL15-4	_				Yes	No	No	No	No	No	No	No
Potri.001G190400	AT2G19860	ATHXK2,HXK2	hexokinase 2	_				Yes	Yes	No	Yes	No	No	Yes	No
Potri.001G192200	AT3G15800	0	Glycosyl hydrolase superfamily protein	_				No	No	Yes	Yes	No	No	No	No
Potri.001G193200	AT5G20150	ATSPX1,SPX1	SPX domain gene 1	_				No	No	Yes	No	No	No	No	No
Potri.001G196400	AT3G13850	LBD22	LOB domain-containing protein 22	LBD				Yes	No	No	No	No	No	No	No
Potri.001G197200	AT4G08520	0	SNARE-like superfamily protein	_				Yes	No	No	No	No	No	No	No
Potri.001G198100	AT1G17530	ATTIM23-1,TIM23-1	translocase of inner mitochondrial membrane 23	_				Yes	No	No	Yes	No	No	No	Yes
Potri.001G198900	AT1G72790	0	hydroxyproline-rich glycoprotein family protein	_				No	Yes	Yes	Yes	No	No	Yes	Yes
Potri.001G209200	AT5G49180	0	Plant invertase/pectin methylesterase inhibitor superfamily	_				Yes	No	No	No	No	No	No	No
Potri.001G210400	AT1G77700	0	Pathogenesis-related thaumatin superfamily protein	_				No	No	Yes	No	No	No	No	No
Potri.001G211700	AT1G60995	0	0	_				Yes	No	No	No	Yes	Yes	No	No
Potri.001G219800	AT2G27035	AtENODL20,ENODL20	early nodulin-like protein 20	_				Yes	Yes	No	Yes	No	No	No	No
Potri.001G220700	AT3G56850	AREB3,DPBF3	ABA-responsive element binding protein 3	bZIP				No	No	No	No	Yes	Yes	No	No
Potri.001G224600	AT5G56200	0	C2H2 type zinc finger transcription factor family	C2H2				Yes	Yes	No	Yes	No	No	No	No
Potri.001G229100	AT5G67030	ABA1,ATABA1,ATZEP,IBS3,LOS6,NPQ2,ZEP	zeaxanthin epoxidase (ZEP) (ABA1)	_				Yes	No	Yes	No	No	No	No	Yes
Potri.001G230500	AT2G44350	ATCS,CSY4	Citrate synthase family protein	_				Yes	Yes	No	Yes	No	No	Yes	No
Potri.001G230900	AT2G31945	0	0	_				No	Yes	Yes	Yes	Yes	No	Yes	Yes
Potri.001G231000	AT3G60080	0	RING/U-box superfamily protein	_				Yes	No	No	Yes	No	No	Yes	Yes
Potri.001G236900	AT5G59950	0	RNA-binding (RRM/RBD/RNP motifs) family protein	_				Yes	No	No	No	No	No	No	No
Potri.001G245400	0	0	0	_				No	No	Yes	No	No	No	No	No
Potri.001G246700	AT5G05830	0	RING/FYVE/PHD zinc finger superfamily protein	_				Yes	No	No	No	No	No	No	No
Potri.001G249900	AT2G29660	0	zinc finger (C2H2 type) family protein	C2H2				No	No	Yes	No	Yes	No	No	No
Potri.001G251500	AT5G58730	0	pfkB-like carbohydrate kinase family protein	_				Yes	No	Yes	No	No	No	No	No
Potri.001G256600	AT3G04070	anac047,NAC047	NAC domain containing protein 47	NAC				Yes	Yes	No	Yes	No	No	No	No
Potri.001G257500	AT3G20920	0	translocation protein-related	_				Yes	No	No	No	No	No	No	No
Potri.001G261200	AT3G63470	scpl40	serine carboxypeptidase-like 40	_				Yes	No	No	No	No	No	No	No
Potri.001G263400	AT5G13700	APAO,ATPAO1,PAO1	polyamine oxidase 1	_				No	No	No	Yes	No	No	No	No
Potri.001G263600	AT3G57450	0	0	_				Yes	Yes	No	No	No	No	No	No
Potri.001G265000	AT1G51400	0	Photosystem II 5 kD protein	_				Yes	No	No	No	No	No	No	No
Potri.001G273700	AT1G46264	AT-HSFB4,HSFB4,SCZ	heat shock transcription factor B4	HSF				Yes	No	No	No	No	No	No	No
Potri.001G289500	AT4G14960	TUA6	Tubulin/FtsZ family protein	_				Yes	No	No	No	Yes	No	No	No
Potri.001G293100	AT3G49870	ARLA1C,ATARLA1C	ADP-ribosylation factor-like A1C	_				No	Yes	No	Yes	No	No	Yes	No
Potri.001G294700	AT3G19620	0	Glycosyl hydrolase family protein	_				No	No	No	Yes	No	No	No	No
Potri.001G299100	0	0	0	_				Yes	Yes	No	Yes	No	No	No	No
Potri.001G299700	AT1G49820	ATMTK,MTK	S-methyl-5-thioribose kinase	_				No	Yes	Yes	Yes	No	No	Yes	Yes
Potri.001G309500	AT5G09810	ACT7	actin 7	_				No	No	Yes	Yes	No	No	No	No
Potri.001G314200	AT2G32720	ATCB5-B,B5 #4,CB5-B	cytochrome B5 isoform B	_				No	No	Yes	No	Yes	No	No	No
Potri.001G318700	AT1G71900	0	Protein of unknown function (DUF803)	_				Yes	Yes	No	Yes	No	No	No	No
Potri.001G320700	AT3G23805	RALFL24	ralf-like 24	_				Yes	No	No	Yes	No	No	No	No
Potri.001G323400	AT5G14030	0	translocon-associated protein beta (TRAPB) family protein	_				Yes	No	No	No	No	No	No	No
Potri.001G328700	AT3G27027	0	Protein of unknown function (DUF 3339)	_				No	No	Yes	No	Yes	Yes	No	No
Potri.001G330500	AT1G64940	CYP89A6	cytochrome P450, family 87, subfamily A, polypeptide 6	_				Yes	Yes	Yes	Yes	No	No	No	Yes
Potri.001G331800	AT3G58730	0	vacuolar ATP synthase subunit D (VATD) / V-ATPase D subunit / vacuolar proton pump D subunit (VATPD)	_				Yes	No	No	No	No	No	No	No
Potri.001G335800	AT3G04120	GAPC,GAPC-1,GAPC1	glyceraldehyde-3-phosphate dehydrogenase C subunit 1	_				Yes	Yes	Yes	No	No	No	Yes	No
Potri.001G337100	AT3G28050	0	nodulin MtN21 /EamA-like transporter family protein	_				Yes	No	No	No	Yes	Yes	No	No
Potri.001G338100	AT5G40690	0	0	_				No	No	Yes	No	No	No	No	No
Potri.001G340300	AT3G01680	0	0	_				No	No	Yes	Yes	No	No	No	No
Potri.001G342700	AT3G27460	0	SGF29 tudor-like domain	_				No	No	No	No	No	Yes	No	No
Potri.001G344300	AT3G28007	0	Nodulin MtN3 family protein	_				Yes	No	No	No	No	No	No	No
Potri.001G345900	AT5G14530	0	Transducin/WD40 repeat-like superfamily protein	_				Yes	No	No	No	No	No	No	No
Potri.001G354900	AT4G18050	PGP9	P-glycoprotein 9	_				Yes	No	No	Yes	No	No	No	No
Potri.001G355200	AT1G17020	ATSRG1,SRG1	senescence-related gene 1	_				Yes	No	Yes	No	No	No	No	No
Potri.001G355700	AT1G50650	0	Stigma-specific Stig1 family protein	_				Yes	Yes	No	Yes	No	No	No	No
Potri.001G357700	AT2G34680	AIR9	Outer arm dynein light chain 1 protein	_				Yes	No	No	No	No	No	No	No
Potri.001G359600	AT5G55290	0	ATPase, V0 complex, subunit E	_				No	No	No	Yes	No	No	No	No
Potri.001G361300	AT3G07810	0	RNA-binding (RRM/RBD/RNP motifs) family protein	_				Yes	Yes	No	Yes	No	No	No	No
Potri.001G365700	AT5G55590	QRT1	Pectin lyase-like superfamily protein	_				Yes	Yes	No	Yes	No	No	No	No
Potri.001G368900	AT5G55850	NOI	RPM1-interacting protein 4 (RIN4) family protein	_				No	No	No	No	No	Yes	No	No
Potri.001G371400	AT5G55980	0	serine-rich protein-related	_				Yes	No	No	No	No	No	No	No
Potri.001G372800	AT3G15115	0	0	_				Yes	No	Yes	Yes	No	No	No	Yes
Potri.001G374200	AT3G58120	ATBZIP61,BZIP61	Basic-leucine zipper (bZIP) transcription factor family protein	bZIP				No	No	No	No	No	No	Yes	No
Potri.001G377700	AT1G78400	0	Pectin lyase-like superfamily protein	_				Yes	Yes	No	Yes	No	No	No	No
Potri.001G382100	AT4G25310	0	2-oxoglutarate (2OG) and Fe(II)-dependent oxygenase superfamily protein	_				No	No	Yes	No	No	No	No	No
Potri.001G385300	AT1G53440	0	Leucine-rich repeat transmembrane protein kinase	_				Yes	No	No	No	No	No	No	No
Potri.001G386000	AT1G07650	0	Leucine-rich repeat transmembrane protein kinase	_				Yes	No	No	No	No	No	No	No
Potri.001G387000	0	0	0	_				Yes	No	No	No	No	No	No	No
Potri.001G390200	AT1G53320	AtTLP7,TLP7	tubby like protein 7	_				Yes	No	No	No	Yes	Yes	No	No
Potri.001G392200	AT2G42590	GF14 MU,GRF9	general regulatory factor 9	_				Yes	No	No	No	No	No	No	No
Potri.001G392500	AT1G16890	UBC13B,UBC36	ubiquitin-conjugating enzyme 36	_				No	No	No	Yes	Yes	Yes	No	No
Potri.001G393100	0	0	0	_				No	No	Yes	No	No	No	No	No
Potri.001G397300	AT3G06240	0	F-box family protein	_				Yes	Yes	No	Yes	No	No	No	No
Potri.001G401600	AT4G27470	ATRMA3,RMA3	RING membrane-anchor 3	_				Yes	No	No	No	Yes	No	No	No
Potri.001G402200	AT5G05800	0	0	_				Yes	No	No	No	No	No	No	No
Potri.001G406300	AT5G54310	AGD5,NEV	ARF-GAP domain 5	_				Yes	No	No	No	Yes	No	No	No
Potri.001G409000	0	0	0	NZZ/SPL				Yes	No	No	No	No	No	No	No
Potri.001G409900	AT5G54570	BGLU41	beta glucosidase 41	_				No	Yes	No	Yes	No	No	No	Yes
Potri.001G410400	AT5G54510	DFL1,GH3.6	Auxin-responsive GH3 family protein	_				Yes	No	No	No	No	No	No	No
Potri.001G414900	0	0	0	NZZ/SPL				Yes	No	No	No	No	No	No	No
Potri.001G416100	AT5G54650	ATFH5,Fh5	formin homology5	_				Yes	No	No	No	No	No	No	No
Potri.001G417200	AT3G20720	0	0	_				Yes	No	No	No	No	No	No	No
Potri.001G419200	AT3G20570	AtENODL9,ENODL9	early nodulin-like protein 9	_				No	No	Yes	Yes	No	No	No	No
Potri.001G422300	AT1G50830	0	Aminotransferase-like, plant mobile domain family protein	_				No	Yes	Yes	Yes	Yes	No	No	Yes
Potri.001G423700	AT3G20500	ATPAP18,PAP18	purple acid phosphatase 18	_				Yes	Yes	No	No	No	No	No	No
Potri.001G425500	AT4G27190	0	NB-ARC domain-containing disease resistance protein	_				Yes	No	No	No	No	No	No	No
Potri.001G425900	AT5G05400	0	LRR and NB-ARC domains-containing disease resistance protein	_				Yes	No	No	No	No	No	No	No
Potri.001G427100	AT4G27190	0	NB-ARC domain-containing disease resistance protein	_				Yes	No	No	No	No	No	No	No
Potri.001G429600	AT4G27190	0	NB-ARC domain-containing disease resistance protein	_				Yes	No	No	No	No	No	No	No
Potri.001G437400	AT1G78380	ATGSTU19,GST8,GSTU19	glutathione S-transferase TAU 19	_				Yes	No	Yes	No	No	No	No	No
Potri.001G440900	AT1G30810	0	Transcription factor jumonji (jmj) family protein / zinc finger (C5HC2 type) family protein	_				Yes	No	No	No	No	No	No	No
Potri.001G442500	AT5G44560	VPS2.2	SNF7 family protein	_				Yes	No	No	No	No	No	No	No
Potri.001G443500	AT4G26090	RPS2	NB-ARC domain-containing disease resistance protein	_				Yes	No	No	No	No	No	No	No
Potri.001G448300	AT4G10630	0	Glutaredoxin family protein	_				Yes	No	No	Yes	No	No	No	No
Potri.001G452900	AT1G63310	0	0	_				No	No	Yes	No	No	No	No	No
Potri.001G460200	AT4G21105	0	cytochrome-c oxidases;electron carriers	_				Yes	No	No	No	No	No	No	Yes
Potri.001G461400	AT1G30690	0	Sec14p-like phosphatidylinositol transfer family protein	_				Yes	No	No	No	No	No	No	No
Potri.001G467500	AT2G04220	0	Plant protein of unknown function (DUF868)	_				Yes	No	No	No	No	No	No	No
Potri.001G471000	AT5G56140	0	RNA-binding KH domain-containing protein	_				Yes	No	No	No	No	No	No	No
Potri.002G003100	AT1G20950	0	Phosphofructokinase family protein	_				Yes	No	No	No	No	No	No	No
Potri.002G004600	AT1G76460	0	RNA-binding (RRM/RBD/RNP motifs) family protein	_				No	No	No	No	No	Yes	No	No
Potri.002G005400	AT1G54840	0	HSP20-like chaperones superfamily protein	_				No	No	Yes	No	No	No	No	No
Potri.002G005700	AT1G20850	XCP2	xylem cysteine peptidase 2	_				No	No	No	Yes	No	No	No	No
Potri.002G007500	AT2G33700	0	Protein phosphatase 2C family protein	_				Yes	No	No	No	Yes	No	No	No
Potri.002G008700	AT1G20720	0	RAD3-like DNA-binding helicase protein	_				No	No	No	No	No	No	Yes	No
Potri.002G008900	0	0	0	_				No	No	Yes	No	No	No	No	No
Potri.002G010100	AT2G30600	0	BTB/POZ domain-containing protein	_				Yes	No	No	No	No	No	No	No
Potri.002G018200	AT1G20180	0	Protein of unknown function (DUF677)	_				No	Yes	No	No	No	No	No	Yes
Potri.002G019300	AT4G35030	0	Protein kinase superfamily protein	_				No	Yes	Yes	No	Yes	No	No	Yes
Potri.002G022000	AT1G19990	0	0	_				Yes	No	No	No	No	No	No	No
Potri.002G022700	AT1G75750	GASA1	GAST1 protein homolog 1	_				Yes	No	Yes	No	No	No	No	No
Potri.002G022900	AT1G47830	0	SNARE-like superfamily protein	_				Yes	Yes	No	Yes	No	No	Yes	No
Potri.002G024900	AT5G15320	0	0	_				Yes	No	No	No	No	No	No	Yes
Potri.002G027600	AT3G51150	0	ATP binding microtubule motor family protein	_				Yes	No	No	No	No	No	No	No
Potri.002G028200	AT1G75540	STH2	salt tolerance homolog2	DBB				Yes	No	Yes	No	Yes	Yes	No	No
Potri.002G029500	0	0	0	_				Yes	No	No	No	No	No	No	No
Potri.002G034200	AT2G21600	ATRER1B,RER1B	endoplasmatic reticulum retrieval protein 1B	_				Yes	Yes	Yes	Yes	No	No	Yes	No
Potri.002G034700	AT1G75260	0	oxidoreductases, acting on NADH or NADPH	_				No	No	Yes	Yes	Yes	No	No	No
Potri.002G035500	AT4G28556	RIC7	PAK-box/P21-Rho-binding family protein	_				Yes	No	No	No	No	No	No	No
Potri.002G036200	AT2G20470	0	AGC (cAMP-dependent, cGMP-dependent and protein kinase C) kinase family protein	_				Yes	Yes	No	No	No	No	No	No
Potri.002G036300	AT1G03905	0	P-loop containing nucleoside triphosphate hydrolases superfamily protein	_				Yes	No	No	No	No	No	No	No
Potri.002G036800	AT1G04430	0	S-adenosyl-L-methionine-dependent methyltransferases superfamily protein	_				Yes	Yes	Yes	Yes	No	No	Yes	No
Potri.002G037100	AT4G28530	anac074,NAC074	NAC domain containing protein 74	NAC				Yes	No	No	No	No	No	No	No
Potri.002G039500	AT4G10500	0	2-oxoglutarate (2OG) and Fe(II)-dependent oxygenase superfamily protein	_				No	No	Yes	No	No	No	No	No
Potri.002G039700	AT1G04360	0	RING/U-box superfamily protein	_				Yes	No	No	No	No	No	No	No
Potri.002G048800	AT1G48720	0	0	_				Yes	No	No	Yes	No	No	No	No
Potri.002G049500	AT3G51895	AST12,SULTR3;1	sulfate transporter 3;1	_				Yes	No	No	No	No	No	No	No
Potri.002G050300	AT2G48130	0	Bifunctional inhibitor/lipid-transfer protein/seed storage 2S albumin superfamily protein	_				Yes	No	Yes	No	No	No	No	No
Potri.002G050400	AT3G22600	0	Bifunctional inhibitor/lipid-transfer protein/seed storage 2S albumin superfamily protein	_				Yes	No	Yes	No	No	No	No	No
Potri.002G055300	AT3G59050	ATPAO3,PAO3	polyamine oxidase 3	_				No	Yes	Yes	No	No	No	No	No
Potri.002G056600	AT4G19645	0	TRAM, LAG1 and CLN8 (TLC) lipid-sensing domain containing protein	_				Yes	No	No	No	Yes	Yes	No	No
Potri.002G059600	AT2G30933	0	Carbohydrate-binding X8 domain superfamily protein	_				No	No	Yes	No	No	No	No	No
Potri.002G061400	AT1G14290	SBH2	sphingoid base hydroxylase 2	_				Yes	No	No	No	Yes	Yes	No	No
Potri.002G062700	AT1G22760	PAB3	poly(A) binding protein 3	_				Yes	No	No	No	No	No	No	No
Potri.002G063000	AT1G71740	0	0	_				Yes	Yes	No	Yes	No	No	No	No
Potri.002G064700	AT4G09810	0	Nucleotide-sugar transporter family protein	_				Yes	No	No	Yes	No	No	No	No
Potri.002G064800	AT4G09830	0	Uncharacterised conserved protein UCP009193	_				Yes	Yes	Yes	Yes	Yes	No	Yes	Yes
Potri.002G064900	AT1G22790	0	0	_				Yes	No	No	No	No	No	No	No
Potri.002G065800	AT1G43130	LCV2	like COV 2	_				Yes	No	Yes	No	Yes	No	No	Yes
Potri.002G068200	AT1G43640	AtTLP5,TLP5	tubby like protein 5	_				No	No	No	No	Yes	Yes	No	No
Potri.002G069300	AT1G15120	0	Ubiquinol-cytochrome C reductase hinge protein	_				Yes	Yes	No	Yes	No	No	No	No
Potri.002G071100	AT1G21360	GLTP2	glycolipid transfer protein 2	_				Yes	No	No	No	No	No	No	No
Potri.002G074800	AT1G76990	ACR3	ACT domain repeat 3	_				Yes	No	No	Yes	No	No	No	Yes
Potri.002G075500	AT1G21380	0	Target of Myb protein 1	_				Yes	No	No	No	No	No	No	No
Potri.002G076200	AT1G21510	0	0	_				Yes	No	No	Yes	No	No	No	No
Potri.002G077400	AT5G52560	ATUSP,USP	UDP-sugar pyrophosphorylase	_				Yes	Yes	Yes	Yes	Yes	No	Yes	Yes
Potri.002G083600	AT4G08330	0	0	_				Yes	No	No	No	No	No	No	No
Potri.002G084600	AT1G44760	0	Adenine nucleotide alpha hydrolases-like superfamily protein	_				Yes	No	No	No	No	No	No	No
Potri.002G086800	AT2G41705	0	camphor resistance CrcB family protein	_				No	No	Yes	No	No	No	No	No
Potri.002G090200	AT1G36370	SHM7	serine hydroxymethyltransferase 7	_				Yes	No	No	No	No	No	No	No
Potri.002G091600	0	0	0	_				Yes	No	No	No	Yes	Yes	No	No
Potri.002G093100	AT4G08685	SAH7	Pollen Ole e 1 allergen and extensin family protein	_				Yes	No	No	No	No	No	No	No
Potri.002G094100	AT1G78070	0	Transducin/WD40 repeat-like superfamily protein	_				Yes	No	No	No	No	No	No	No
Potri.002G094700	AT1G78110	0	0	_				No	Yes	Yes	Yes	No	No	Yes	Yes
Potri.002G095600	AT1G35720	ANNAT1,ATOXY5,OXY5	annexin 1	_				Yes	Yes	Yes	Yes	Yes	No	No	Yes
Potri.002G099800	AT1G78300	14-3-3OMEGA,GF14 OMEGA,GRF2	general regulatory factor 2	_				Yes	Yes	No	Yes	Yes	No	Yes	Yes
Potri.002G099900	AT1G78310	0	VQ motif-containing protein	_				Yes	No	No	No	No	No	No	No
Potri.002G101100	0	0	0	_				Yes	No	Yes	Yes	No	No	No	Yes
Potri.002G102800	AT1G28200	FIP1	FH interacting protein 1	_				No	Yes	Yes	Yes	Yes	No	Yes	Yes
Potri.002G104200	AT5G49710	0	0	_				Yes	Yes	Yes	Yes	Yes	Yes	No	Yes
Potri.002G108100	AT5G65660	0	hydroxyproline-rich glycoprotein family protein	_				Yes	No	No	No	No	No	No	No
Potri.002G108300	0	0	0	_				No	No	Yes	No	No	No	No	No
Potri.002G113600	AT1G10070	ATBCAT-2,BCAT-2	branched-chain amino acid transaminase 2	_				Yes	No	No	No	No	No	No	No
Potri.002G113700	AT5G65790	ATMYB68,MYB68	myb domain protein 68	MYB				Yes	No	Yes	No	No	No	No	No
Potri.002G114000	AT3G49720	0	0	_				Yes	No	No	No	No	No	No	No
Potri.002G114500	AT1G58440	SQE1,XF1	FAD/NAD(P)-binding oxidoreductase family protein	_				Yes	Yes	Yes	No	Yes	Yes	No	Yes
Potri.002G115900	AT1G59530	ATBZIP4,bZIP4	basic leucine-zipper 4	bZIP				Yes	No	Yes	No	No	No	No	No
Potri.002G116100	0	0	0	_				Yes	No	No	No	No	No	No	No
Potri.002G118000	AT1G10200	WLIM1	GATA type zinc finger transcription factor family protein	_				No	No	Yes	Yes	No	No	No	No
Potri.002G119000	AT4G34160	CYCD3,CYCD3;1	CYCLIN D3;1	_				No	No	Yes	No	No	No	No	No
Potri.002G120700	AT4G24220	AWI31,VEP1	NAD(P)-binding Rossmann-fold superfamily protein	_				Yes	No	No	No	No	No	No	No
Potri.002G122000	AT1G47200	WPP2	WPP domain protein 2	_				Yes	No	No	No	No	No	No	No
Potri.002G124000	AT1G46768	RAP2.1	related to AP2 1	ERF				Yes	No	No	No	No	No	No	No
Potri.002G128500	AT2G26530	AR781	Protein of unknown function (DUF1645)	_				Yes	No	Yes	No	Yes	No	No	No
Potri.002G131300	AT1G65430	ARI8,ATARI8	IBR domain-containing protein	_				Yes	No	No	No	No	No	No	No
Potri.002G133500	AT1G75060	0	0	_				Yes	No	No	No	No	No	No	No
Potri.002G137900	AT2G44810	DAD1	alpha/beta-Hydrolases superfamily protein	_				Yes	Yes	No	Yes	No	No	No	No
Potri.002G141000	AT3G60450	0	Phosphoglycerate mutase family protein	_				No	No	Yes	Yes	No	No	No	Yes
Potri.002G141700	AT1G04410	0	Lactate/malate dehydrogenase family protein	_				Yes	Yes	Yes	Yes	No	No	Yes	Yes
Potri.002G143800	AT3G60580	0	C2H2-like zinc finger protein	C2H2				Yes	No	No	No	No	No	No	No
Potri.002G145900	AT2G45260	0	Plant protein of unknown function (DUF641)	_				Yes	No	No	No	Yes	Yes	No	No
Potri.002G146500	AT4G00110	GAE3	UDP-D-glucuronate 4-epimerase 3	_				Yes	No	No	No	No	No	No	No
Potri.002G146700	0	0	0	_				Yes	Yes	No	Yes	No	No	No	No
Potri.002G151100	AT2G45630	0	D-isomer specific 2-hydroxyacid dehydrogenase family protein	_				Yes	No	No	No	No	No	No	No
Potri.002G151400	AT3G61130	GAUT1,LGT1	galacturonosyltransferase 1	_				Yes	No	No	No	No	No	No	No
Potri.002G155600	AT1G63220	0	Calcium-dependent lipid-binding (CaLB domain) family protein	_				Yes	No	Yes	Yes	No	No	No	Yes
Potri.002G156800	AT3G61220	0	NAD(P)-binding Rossmann-fold superfamily protein	_				Yes	No	No	No	No	No	No	Yes
Potri.002G165400	AT2G46170	0	Reticulon family protein	_				Yes	No	No	No	No	No	No	No
Potri.002G165700	AT5G24090	ATCHIA,CHIA	chitinase A	_				Yes	No	No	Yes	No	No	No	No
Potri.002G165800	AT2G46210	0	Fatty acid/sphingolipid desaturase	_				Yes	No	No	Yes	No	No	No	No
Potri.002G171200	AT3G61760	ADL1B,DL1B	DYNAMIN-like 1B	_				No	Yes	Yes	No	Yes	No	No	Yes
Potri.002G171300	AT3G61770	0	Acid phosphatase/vanadium-dependent haloperoxidase-related protein	_				Yes	No	No	No	No	No	No	No
Potri.002G173000	0	0	0	_				Yes	No	No	No	No	No	No	No
Potri.002G173700	AT4G10810	0	0	_				Yes	Yes	Yes	Yes	Yes	No	Yes	Yes
Potri.002G175400	AT2G46630	0	0	_				No	No	Yes	Yes	No	No	No	No
Potri.002G176800	AT2G46710	0	Rho GTPase activating protein with PAK-box/P21-Rho-binding domain	_				Yes	No	No	No	No	No	No	No
Potri.002G177800	0	0	0	_				Yes	Yes	No	Yes	No	No	No	No
Potri.002G178400	AT2G46760	0	D-arabinono-1,4-lactone oxidase family protein	_				Yes	No	No	No	No	No	No	No
Potri.002G180100	AT2G46800	ATCDF1,ATMTP1,MTP1,ZAT,ZAT1	zinc transporter of Arabidopsis thaliana	_				Yes	No	No	No	No	No	No	No
Potri.002G180800	AT1G01060	LHY,LHY1	Homeodomain-like superfamily protein	MYB_related				Yes	No	No	No	No	No	No	No
Potri.002G181300	AT1G01050	AtPPa1,PPa1	pyrophosphorylase 1	_				Yes	Yes	Yes	Yes	No	No	Yes	Yes
Potri.002G182800	AT4G01575	0	serine protease inhibitor, Kazal-type family protein	_				No	Yes	No	Yes	No	No	No	No
Potri.002G184600	AT5G03050	0	0	_				Yes	No	No	No	No	No	No	No
Potri.002G185300	AT5G59480	0	Haloacid dehalogenase-like hydrolase (HAD) superfamily protein	_				No	Yes	No	Yes	No	No	Yes	Yes
Potri.002G185400	AT4G01660	ABC1,ATABC1,ATATH10	ABC transporter 1	_				Yes	No	No	No	No	No	No	No
Potri.002G189900	AT1G23800	ALDH2B,ALDH2B7	aldehyde dehydrogenase 2B7	_				Yes	No	Yes	No	Yes	No	No	No
Potri.002G190200	AT2G47115	0	0	_				Yes	No	No	No	No	No	No	No
Potri.002G190500	AT5G26751	ATSK11,SK 11	shaggy-related kinase 11	_				Yes	No	No	No	No	No	No	No
Potri.002G191400	AT5G14670	ARFA1B,ATARFA1B	ADP-ribosylation factor A1B	_				Yes	No	No	No	Yes	Yes	No	Yes
Potri.002G193800	AT2G47710	0	Adenine nucleotide alpha hydrolases-like superfamily protein	_				Yes	No	No	No	Yes	Yes	No	No
Potri.002G197900	AT1G02660	0	alpha/beta-Hydrolases superfamily protein	_				Yes	Yes	No	No	No	No	No	No
Potri.002G201000	AT2G47500	0	P-loop nucleoside triphosphate hydrolases superfamily protein with CH (Calponin Homology) domain	_				No	No	Yes	Yes	No	No	No	No
Potri.002G202200	AT1G02790	PGA4	polygalacturonase 4	_				Yes	No	No	No	No	No	No	No
Potri.002G206400	AT2G47750	GH3.9	putative indole-3-acetic acid-amido synthetase GH3.9	_				No	No	No	Yes	No	No	No	Yes
Potri.002G209400	AT2G48060	0	0	_				Yes	No	No	No	No	No	No	No
Potri.002G212200	0	0	0	_				No	No	Yes	No	No	No	No	No
Potri.002G213600	AT3G63000	NPL41	NPL4-like protein 1	_				Yes	No	Yes	No	No	No	No	No
Potri.002G215200	AT3G63095	0	Tetratricopeptide repeat (TPR)-like superfamily protein	_				Yes	No	No	Yes	No	No	No	No
Potri.002G217300	AT4G12650	0	Endomembrane protein 70 protein family	_				Yes	Yes	No	Yes	No	No	Yes	Yes
Potri.002G217900	AT3G07870	0	F-box and associated interaction domains-containing protein	_				Yes	No	No	No	No	No	No	No
Potri.002G218300	AT2G44310	0	Calcium-binding EF-hand family protein	_				Yes	No	No	No	No	No	No	No
Potri.002G222400	AT3G07810	0	RNA-binding (RRM/RBD/RNP motifs) family protein	_				Yes	Yes	No	No	No	No	No	No
Potri.002G222700	AT5G47530	0	Auxin-responsive family protein	_				Yes	No	No	No	Yes	No	No	No
Potri.002G224700	AT5G55160	ATSUMO2,SUM2,SUMO 2,SUMO2	small ubiquitin-like modifier 2	_				Yes	No	No	No	No	No	No	No
Potri.002G226900	AT3G21610	0	Acid phosphatase/vanadium-dependent haloperoxidase-related protein	_				Yes	No	No	No	Yes	Yes	No	No
Potri.002G228800	AT2G05630	ATG8D	Ubiquitin-like superfamily protein	_				No	No	No	No	Yes	Yes	No	No
Potri.002G232000	0	0	0	_				Yes	No	No	No	No	No	No	No
Potri.002G239000	AT3G07480	0	2Fe-2S ferredoxin-like superfamily protein	_				Yes	No	No	No	No	No	No	Yes
Potri.002G240900	AT1G04760	ATVAMP726,VAMP726	vesicle-associated membrane protein 726	_				Yes	Yes	Yes	No	Yes	No	No	Yes
Potri.002G244500	AT1G04850	0	ubiquitin-associated (UBA)/TS-N domain-containing protein	_				No	No	No	Yes	No	No	No	No
Potri.002G247600	0	0	0	_				No	No	Yes	No	No	No	No	No
Potri.002G252000	AT3G24650	ABI3,SIS10	AP2/B3-like transcriptional factor family protein	B3				Yes	No	No	No	No	No	No	No
Potri.002G258400	AT1G35710	0	Protein kinase family protein with leucine-rich repeat domain	_				Yes	No	No	No	No	No	No	No
Potri.002G261900	AT3G46940	DUT1	DUTP-PYROPHOSPHATASE-LIKE 1	_				Yes	No	No	No	No	No	No	No
Potri.002G262200	0	0	0	_				Yes	No	No	No	No	No	No	No
Potri.002G262800	AT1G75150	0	0	_				No	No	No	No	No	No	Yes	No
Potri.003G009800	AT1G09794	0	Cox19 family protein (CHCH motif)	_				No	Yes	No	No	No	No	No	No
Potri.003G011200	0	0	0	_				No	No	Yes	No	No	No	No	No
Potri.003G011500	0	0	0	_				No	No	Yes	No	No	No	No	No
Potri.003G012000	0	0	0	_				Yes	No	No	No	No	No	No	No
Potri.003G015000	AT4G35790	ATPLDDELTA,PLDDELTA	phospholipase D delta	_				Yes	Yes	Yes	No	No	No	Yes	No
Potri.003G021800	AT1G68140	0	Protein of unknown function (DUF1644)	_				Yes	Yes	Yes	Yes	No	No	Yes	Yes
Potri.003G022400	0	0	0	_				Yes	No	No	No	No	No	No	No
Potri.003G022900	AT5G64570	ATBXL4,XYL4	beta-D-xylosidase 4	_				Yes	No	No	No	No	No	No	No
Potri.003G024900	AT1G60500	DRP4C	Dynamin related protein 4C	_				Yes	No	No	No	No	No	No	No
Potri.003G029500	AT3G22380	TIC	time for coffee	_				Yes	No	No	No	No	No	No	No
Potri.003G030900	AT1G80460	GLI1,NHO1	Actin-like ATPase superfamily protein	_				No	Yes	No	Yes	No	No	No	No
Potri.003G032600	AT3G15800	0	Glycosyl hydrolase superfamily protein	_				No	No	Yes	Yes	No	No	No	No
Potri.003G033000	AT1G15360	SHN1,WIN1	Integrase-type DNA-binding superfamily protein	ERF				Yes	No	No	No	No	No	No	No
Potri.003G037300	AT3G13850	LBD22	LOB domain-containing protein 22	LBD				Yes	Yes	No	Yes	No	No	No	No
Potri.003G043200	AT1G60970	0	SNARE-like superfamily protein	_				Yes	No	No	Yes	Yes	No	No	Yes
Potri.003G043500	AT1G72710	CKL2	casein kinase 1-like protein 2	_				Yes	No	No	No	No	No	No	No
Potri.003G044600	AT4G31290	0	ChaC-like family protein	_				Yes	No	No	No	No	No	No	No
Potri.003G045200	AT1G51760	IAR3,JR3	peptidase M20/M25/M40 family protein	_				No	No	Yes	No	No	No	No	No
Potri.003G047700	AT5G56600	PFN3,PRF3	profilin 3	_				Yes	Yes	No	Yes	No	No	No	No
Potri.003G051600	AT4G29100	0	basic helix-loop-helix (bHLH) DNA-binding superfamily protein	bHLH				No	No	Yes	No	No	No	No	No
Potri.003G054800	AT5G25590	0	Protein of unknown function (DUF630 and DUF632)	_				No	No	Yes	No	No	No	No	No
Potri.003G055000	AT1G52330	0	Late embryogenesis abundant (LEA) hydroxyproline-rich glycoprotein family	_				No	No	No	Yes	No	No	No	No
Potri.003G055900	AT5G47540	0	Mo25 family protein	_				Yes	No	No	No	No	No	No	No
Potri.003G056100	AT1G79990	0	structural molecules	_				Yes	No	No	No	No	No	No	No
Potri.003G059800	AT5G25460	0	Protein of unknown function, DUF642	_				No	Yes	No	Yes	No	No	Yes	Yes
Potri.003G060100	AT1G80230	0	Rubredoxin-like superfamily protein	_				Yes	No	No	No	No	No	No	Yes
Potri.003G061900	AT5G11280	0	0	_				Yes	No	No	No	No	No	Yes	No
Potri.003G064100	AT1G17440	EER4,TAF12B	Transcription initiation factor TFIID subunit A	_				Yes	No	No	No	No	No	No	No
Potri.003G066000	AT1G54130	AT-RSH3,ATRSH3,RSH3	RELA/SPOT homolog 3	_				No	No	No	No	Yes	Yes	No	No
Potri.003G066400	AT5G07990	CYP75B1,D501,TT7	Cytochrome P450 superfamily protein	_				Yes	No	No	No	No	No	No	No
Potri.003G066600	AT5G07990	CYP75B1,D501,TT7	Cytochrome P450 superfamily protein	_				Yes	No	No	No	No	No	No	No
Potri.003G066800	AT5G07990	CYP75B1,D501,TT7	Cytochrome P450 superfamily protein	_				Yes	No	No	No	No	No	No	No
Potri.003G067200	AT3G14060	0	0	_				No	No	No	Yes	No	No	No	No
Potri.003G067700	AT1G54100	ALDH7B4	aldehyde dehydrogenase 7B4	_				Yes	Yes	No	No	No	No	Yes	No
Potri.003G068800	AT3G42880	0	Leucine-rich repeat protein kinase family protein	_				Yes	No	No	No	No	No	No	No
Potri.003G073300	AT1G72310	ATL3	RING/U-box superfamily protein	_				Yes	Yes	Yes	Yes	No	No	Yes	Yes
Potri.003G074600	AT4G20050	QRT3	Pectin lyase-like superfamily protein	_				Yes	No	No	Yes	No	No	No	Yes
Potri.003G075300	AT4G20040	0	Pectin lyase-like superfamily protein	_				No	No	No	Yes	No	No	No	Yes
Potri.003G075900	AT4G25200	ATHSP23.6-MITO,HSP23.6-MITO	mitochondrion-localized small heat shock protein 23.6	_				Yes	No	No	No	No	No	No	No
Potri.003G076400	AT4G16566	HINT4	histidine triad nucleotide-binding 4	_				No	Yes	No	Yes	No	No	No	No
Potri.003G076700	0	0	0	_				Yes	No	No	No	No	No	No	No
Potri.003G077200	AT3G60580	0	C2H2-like zinc finger protein	C2H2				Yes	No	No	No	No	No	No	No
Potri.003G078600	AT4G17380	ATMSH4,MSH4	MUTS-like protein 4	_				Yes	No	No	No	No	No	No	No
Potri.003G079000	AT4G16745	0	Exostosin family protein	_				Yes	No	No	No	No	No	No	No
Potri.003G081900	AT2G35658	0	0	_				No	No	Yes	Yes	No	No	No	Yes
Potri.003G082400	AT4G17550	0	Major facilitator superfamily protein	_				Yes	No	No	No	No	No	No	No
Potri.003G082500	AT5G47180	0	Plant VAMP (vesicle-associated membrane protein) family protein	_				No	Yes	Yes	Yes	No	No	Yes	Yes
Potri.003G083000	0	0	0	_				Yes	No	No	Yes	No	No	No	No
Potri.003G083600	AT4G17050	UGLYAH	ureidoglycine aminohydrolase	_				Yes	No	No	No	No	No	No	No
Potri.003G085200	AT2G35190	ATNPSN11,NPSN11,NSPN11	novel plant snare 11	_				Yes	No	No	No	No	No	No	No
Potri.003G086100	AT5G47030	0	ATPase, F1 complex, delta/epsilon subunit	_				Yes	No	No	No	No	No	No	Yes
Potri.003G090600	AT4G17960	0	0	_				Yes	No	No	No	No	No	No	No
Potri.003G090800	AT5G46630	0	Clathrin adaptor complexes medium subunit family protein	_				No	No	No	No	Yes	No	No	No
Potri.003G095700	AT1G32250	0	Calcium-binding EF-hand family protein	_				Yes	No	Yes	Yes	Yes	No	No	Yes
Potri.003G103200	AT3G17380	0	TRAF-like family protein	_				No	No	Yes	Yes	No	No	No	No
Potri.003G103400	AT4G19150	0	Ankyrin repeat family protein	_				Yes	No	No	No	No	No	No	No
Potri.003G107100	AT4G39730	0	Lipase/lipooxygenase, PLAT/LH2 family protein	_				Yes	Yes	Yes	No	No	No	Yes	No
Potri.003G107600	AT5G61480	PXY	Leucine-rich repeat protein kinase family protein	_				Yes	No	No	No	No	No	No	No
Potri.003G108400	AT5G62410	ATCAP-E1,ATSMC4,SMC2,TTN3	structural maintenance of chromosomes 2	_				No	No	No	No	No	No	Yes	No
Potri.003G109400	AT4G25230	RIN2	RPM1 interacting protein 2	_				Yes	No	Yes	No	Yes	Yes	No	No
Potri.003G110900	AT4G16520	ATG8F	Ubiquitin-like superfamily protein	_				No	No	No	Yes	No	No	No	No
Potri.003G113200	AT5G56720	0	Lactate/malate dehydrogenase family protein	_				Yes	Yes	No	Yes	No	No	No	No
Potri.003G117100	AT4G12040	0	A20/AN1-like zinc finger family protein	_				Yes	No	No	No	No	No	No	No
Potri.003G120000	AT1G63000	NRS/ER,UER1	nucleotide-rhamnose synthase/epimerase-reductase	_				Yes	No	No	No	No	No	No	No
Potri.003G123300	AT4G11680	0	Zinc finger, C3HC4 type (RING finger) family protein	_				Yes	No	Yes	No	Yes	Yes	No	No
Potri.003G123500	AT3G47670	0	Plant invertase/pectin methylesterase inhibitor superfamily protein	_				No	No	Yes	No	No	No	No	Yes
Potri.003G125900	AT4G11610	0	C2 calcium/lipid-binding plant phosphoribosyltransferase family protein	_				Yes	No	No	No	No	No	No	No
Potri.003G126200	0	0	0	_				Yes	Yes	No	Yes	No	No	No	No
Potri.003G126400	0	0	0	_				Yes	Yes	No	Yes	No	No	No	No
Potri.003G129900	AT5G41350	0	RING/U-box superfamily protein	_				Yes	No	No	No	Yes	Yes	No	No
Potri.003G135400	AT4G23720	0	Protein of unknown function (DUF1191)	_				No	No	Yes	No	No	No	No	No
Potri.003G140600	AT4G23900	0	Nucleoside diphosphate kinase family protein	_				No	No	No	Yes	No	No	No	No
Potri.003G141900	AT5G42050	0	DCD (Development and Cell Death) domain protein	_				Yes	No	No	No	No	No	No	No
Potri.003G142400	AT4G23990	ATCSLG3,CSLG3	cellulose synthase like G3	_				No	No	Yes	No	No	No	No	No
Potri.003G144600	AT5G42000	0	ORMDL family protein	_				Yes	Yes	Yes	Yes	No	No	Yes	Yes
Potri.003G146200	AT5G41950	0	Tetratricopeptide repeat (TPR)-like superfamily protein	_				Yes	No	No	No	Yes	No	No	No
Potri.003G148300	AT3G07200	0	RING/U-box superfamily protein	_				No	No	Yes	No	Yes	No	No	No
Potri.003G150900	0	0	0	_				Yes	No	No	No	No	No	No	No
Potri.003G152400	0	0	0	_				Yes	No	No	No	No	No	No	No
Potri.003G159300	AT3G50120	0	Plant protein of unknown function (DUF247)	_				No	No	Yes	Yes	No	No	No	No
Potri.003G162200	AT5G13430	0	Ubiquinol-cytochrome C reductase iron-sulfur subunit	_				Yes	Yes	No	Yes	No	No	No	No
Potri.003G163000	AT2G33550	0	Homeodomain-like superfamily protein	Trihelix				Yes	No	No	No	No	No	No	No
Potri.003G165700	AT5G13200	0	GRAM domain family protein	_				No	Yes	Yes	No	Yes	No	No	No
Potri.003G165900	AT5G13190	0	0	_				No	No	Yes	No	No	No	No	No
Potri.003G167400	AT5G50760	0	SAUR-like auxin-responsive protein family	_				Yes	No	No	No	No	No	No	No
Potri.003G168800	AT1G27980	ATDPL1,DPL1	dihydrosphingosine phosphate lyase	_				No	Yes	Yes	No	Yes	No	No	Yes
Potri.003G170300	AT1G27290	0	0	_				Yes	No	No	Yes	No	No	No	No
Potri.003G171100	AT1G27350	0	Ribosome associated membrane protein RAMP4	_				Yes	No	No	No	No	No	No	No
Potri.003G175900	AT4G13710	0	Pectin lyase-like superfamily protein	_				Yes	No	No	No	No	No	No	Yes
Potri.003G177400	AT3G04280	ARR22,RR22	response regulator 22	_				Yes	No	No	No	No	No	No	No
Potri.003G177700	AT1G04760	ATVAMP726,VAMP726	vesicle-associated membrane protein 726	_				Yes	Yes	Yes	Yes	No	No	No	Yes
Potri.003G180600	AT5G10970	0	C2H2 and C2HC zinc fingers superfamily protein	C2H2				Yes	No	No	No	No	No	No	No
Potri.003G186400	AT1G79660	0	0	_				No	Yes	No	Yes	No	No	No	No
Potri.003G188500	AT3G21240	4CL2,AT4CL2	4-coumarate:CoA ligase 2	_				No	Yes	No	Yes	No	No	No	Yes
Potri.003G189700	AT5G06100	ATMYB33,MYB33	myb domain protein 33	MYB				Yes	Yes	Yes	No	No	No	Yes	No
Potri.003G191100	AT3G12400	ATELC,ELC	Ubiquitin-conjugating enzyme/RWD-like protein	_				Yes	Yes	Yes	Yes	No	No	Yes	No
Potri.003G195400	AT1G08315	0	ARM repeat superfamily protein	_				No	No	No	No	No	Yes	No	No
Potri.003G197300	AT3G13080	ATMRP3,MRP3	multidrug resistance-associated protein 3	_				Yes	Yes	No	Yes	No	No	No	No
Potri.003G197500	AT3G57040	ARR9,ATRR4	response regulator 9	_				Yes	No	Yes	Yes	Yes	No	No	Yes
Potri.003G203500	AT4G18380	0	F-box family protein	_				Yes	Yes	No	Yes	No	No	No	No
Potri.003G207400	AT5G12930	0	0	_				Yes	No	No	No	No	No	No	No
Potri.003G209300	AT4G31980	0	0	_				No	No	Yes	Yes	No	No	No	No
Potri.003G209500	AT4G31980	0	0	_				Yes	No	No	No	No	No	No	No
Potri.003G212200	AT1G04640	LIP2	lipoyltransferase 2	_				Yes	No	No	No	No	No	No	No
Potri.003G216300	AT1G55210	0	Disease resistance-responsive (dirigent-like protein) family protein	_				No	No	Yes	No	No	No	No	No
Potri.003G223100	AT5G56350	0	Pyruvate kinase family protein	_				No	Yes	No	Yes	No	No	No	No
Potri.003G224200	AT1G55570	sks12	SKU5 similar 12	_				Yes	No	No	No	No	No	No	No
Potri.004G001300	AT4G22330	ATCES1	Alkaline phytoceramidase (aPHC)	_				No	No	No	No	No	No	Yes	No
Potri.004G004200	AT4G04210	PUX4	plant UBX domain containing protein 4	_				Yes	No	No	No	No	No	No	No
Potri.004G005100	AT1G62330	0	O-fucosyltransferase family protein	_				Yes	Yes	No	Yes	No	No	No	No
Potri.004G007500	AT1G62300	ATWRKY6,WRKY6	WRKY family transcription factor	WRKY				Yes	No	No	No	No	No	No	No
Potri.004G008400	AT4G14305	0	Peroxisomal membrane 22 kDa (Mpv17/PMP22) family protein	_				No	No	Yes	No	No	No	No	No
Potri.004G013600	AT1G11740	0	ankyrin repeat family protein	_				No	Yes	Yes	Yes	No	No	Yes	Yes
Potri.004G013700	AT1G62040	ATG8C	Ubiquitin-like superfamily protein	_				Yes	Yes	Yes	Yes	Yes	No	No	Yes
Potri.004G016500	AT4G02250	0	Plant invertase/pectin methylesterase inhibitor superfamily protein	_				Yes	No	No	No	No	No	No	No
Potri.004G021900	0	0	0	_				Yes	Yes	No	Yes	No	No	No	No
Potri.004G022400	AT4G05230	0	Ubiquitin-like superfamily protein	_				Yes	Yes	No	Yes	No	No	No	No
Potri.004G027000	AT4G27310	0	B-box type zinc finger family protein	_				Yes	Yes	No	Yes	No	No	No	No
Potri.004G027900	AT4G21390	B120	S-locus lectin protein kinase family protein	_				No	No	Yes	No	No	No	No	No
Potri.004G032800	AT1G11390	0	Protein kinase superfamily protein	_				Yes	Yes	No	No	No	No	No	No
Potri.004G033000	AT1G24020	MLP423	MLP-like protein 423	_				No	No	Yes	No	No	No	No	No
Potri.004G033500	AT4G21450	0	PapD-like superfamily protein	_				No	No	No	No	Yes	Yes	No	No
Potri.004G035500	AT4G05000	VPS28-1,VPS28-2	Vacuolar protein sorting-associated protein VPS28 family protein	_				No	No	No	Yes	No	Yes	No	Yes
Potri.004G043100	AT4G21610	LOL2	lsd one like 2	LSD				Yes	No	No	No	No	No	No	No
Potri.004G048300	AT1G28400	0	0	_				No	No	No	Yes	No	No	No	No
Potri.004G049000	AT4G18425	0	Protein of unknown function (DUF679)	_				Yes	Yes	Yes	Yes	No	No	Yes	Yes
Potri.004G051800	AT4G18450	0	Integrase-type DNA-binding superfamily protein	ERF				Yes	No	No	No	No	No	No	No
Potri.004G054300	AT1G28580	0	GDSL-like Lipase/Acylhydrolase superfamily protein	_				Yes	No	Yes	No	No	No	No	No
Potri.004G062500	AT1G29800	0	RING/FYVE/PHD-type zinc finger family protein	_				No	Yes	Yes	Yes	Yes	No	No	Yes
Potri.004G064600	AT1G78580	ATTPS1,TPS1	trehalose-6-phosphate synthase	_				Yes	No	No	No	No	No	No	No
Potri.004G064800	AT2G34530	0	0	_				No	No	Yes	Yes	No	No	No	No
Potri.004G065200	AT4G18360	0	Aldolase-type TIM barrel family protein	_				Yes	No	Yes	No	Yes	Yes	No	No
Potri.004G066000	AT5G40580	PBB2	20S proteasome beta subunit PBB2	_				Yes	No	No	No	No	No	No	No
Potri.004G078700	AT3G02700	0	NC domain-containing protein-related	_				No	Yes	No	Yes	Yes	No	Yes	Yes
Potri.004G078800	AT5G52510	SCL8	SCARECROW-like 8	GRAS				Yes	No	No	Yes	No	No	No	Yes
Potri.004G080100	AT5G24020	ARC11,ATMIND1,MIND	septum site-determining protein (MIND)	_				Yes	No	No	No	No	No	No	No
Potri.004G081400	AT5G17240	SDG40	SET domain group 40	_				Yes	No	No	No	No	No	No	No
Potri.004G082000	AT1G65880	BZO1	benzoyloxyglucosinolate 1	_				Yes	No	No	No	No	No	No	No
Potri.004G086200	AT5G37680	ARLA1A,ATARLA1A	ADP-ribosylation factor-like A1A	_				No	Yes	No	Yes	Yes	Yes	Yes	No
Potri.004G092900	AT5G61060	ATHDA5,HDA05,HDA5	histone deacetylase 5	_				Yes	No	No	No	No	No	No	No
Potri.004G093100	AT2G01300	0	0	_				No	Yes	Yes	Yes	No	No	No	No
Potri.004G097200	AT5G16200	0	50S ribosomal protein-related	_				Yes	No	No	No	No	No	No	No
Potri.004G098200	AT5G38300	0	0	_				Yes	No	No	No	No	No	No	No
Potri.004G106100	AT1G61600	0	Protein of unknown function (DUF1262)	_				No	No	Yes	No	No	No	No	No
Potri.004G106400	AT5G38710	0	Methylenetetrahydrofolate reductase family protein	_				No	Yes	Yes	Yes	No	No	No	No
Potri.004G107800	AT5G38760	0	Late embryogenesis abundant protein (LEA) family protein	_				Yes	No	No	No	No	No	No	No
Potri.004G107900	AT5G38760	0	Late embryogenesis abundant protein (LEA) family protein	_				Yes	No	No	No	No	No	No	No
Potri.004G111000	AT3G02350	GAUT9	galacturonosyltransferase 9	_				Yes	Yes	Yes	Yes	No	No	Yes	No
Potri.004G114800	AT5G15790	0	RING/U-box superfamily protein	_				Yes	No	No	No	Yes	Yes	No	No
Potri.004G118600	AT5G15490	0	UDP-glucose 6-dehydrogenase family protein	_				Yes	No	No	Yes	No	No	No	Yes
Potri.004G123000	AT3G28390	PGP18	P-glycoprotein 18	_				Yes	Yes	No	Yes	No	No	No	No
Potri.004G124500	AT5G15470	GAUT14	galacturonosyltransferase 14	_				Yes	Yes	Yes	No	No	No	No	No
Potri.004G131300	AT2G13620	ATCHX15,CHX15	cation/hydrogen exchanger 15	_				Yes	No	No	No	No	No	No	No
Potri.004G143400	AT3G19130	ATRBP47B,RBP47B	RNA-binding protein 47B	_				Yes	No	No	No	No	No	No	No
Potri.004G144800	AT1G49560	0	Homeodomain-like superfamily protein	G2-like				No	No	No	Yes	No	No	No	Yes
Potri.004G145400	AT2G15820	OTP51	endonucleases	_				Yes	No	No	No	No	No	No	No
Potri.004G151300	0	0	0	_				Yes	No	No	No	No	No	No	No
Potri.004G153600	AT4G34440	0	Protein kinase superfamily protein	_				No	Yes	Yes	Yes	No	No	Yes	Yes
Potri.004G154400	AT1G70360	0	F-box family protein	_				Yes	Yes	No	Yes	No	No	No	No
Potri.004G156900	AT4G39220	ATRER1A	Rer1 family protein	_				Yes	No	No	No	No	No	No	No
Potri.004G158400	AT4G39140	0	RING/U-box superfamily protein	_				Yes	No	Yes	Yes	Yes	No	No	Yes
Potri.004G158600	AT1G45000	0	AAA-type ATPase family protein	_				No	No	No	No	No	No	Yes	No
Potri.004G158700	AT4G39110	0	Malectin/receptor-like protein kinase family protein	_				Yes	No	No	Yes	No	No	No	No
Potri.004G166100	AT2G21210	0	SAUR-like auxin-responsive protein family	_				Yes	Yes	No	Yes	No	No	No	No
Potri.004G167500	AT4G34860	0	Plant neutral invertase family protein	_				No	No	No	No	No	No	Yes	No
Potri.004G168500	AT2G16595	0	Translocon-associated protein (TRAP), alpha subunit	_				Yes	No	No	No	No	No	No	No
Potri.004G180200	AT5G39130	0	RmlC-like cupins superfamily protein	_				Yes	No	No	No	No	No	No	No
Potri.004G187900	AT2G27810	ATNAT12,NAT12	nucleobase-ascorbate transporter 12	_				Yes	No	No	No	No	No	No	No
Potri.004G188300	0	0	0	_				Yes	No	No	No	No	No	No	No
Potri.004G189000	AT5G22740	ATCSLA02,ATCSLA2,CSLA02,CSLA2	cellulose synthase-like A02	_				Yes	No	No	No	No	No	No	No
Potri.004G189900	AT1G08200	AXS2	UDP-D-apiose/UDP-D-xylose synthase 2	_				Yes	No	No	No	No	No	No	No
Potri.004G191200	AT2G27140	0	HSP20-like chaperones superfamily protein	_				No	No	Yes	Yes	No	No	No	No
Potri.004G195900	AT5G21050	0	0	_				Yes	Yes	No	Yes	No	No	No	No
Potri.004G201700	AT2G27730	0	copper ion binding	_				Yes	No	No	No	No	No	No	Yes
Potri.004G207300	AT2G17290	ATCDPK3,ATCPK6,CPK6	Calcium-dependent protein kinase family protein	_				Yes	No	No	No	Yes	Yes	No	No
Potri.004G207500	AT4G35320	0	0	_				Yes	No	No	No	No	No	No	No
Potri.004G208100	AT4G38220	0	Peptidase M20/M25/M40 family protein	_				Yes	No	Yes	No	No	No	No	No
Potri.004G209200	AT2G16050	0	Cysteine/Histidine-rich C1 domain family protein	_				No	No	No	Yes	No	No	No	No
Potri.004G210800	AT2G28430	0	0	_				Yes	No	No	No	No	No	No	Yes
Potri.004G215400	AT3G45010	scpl48	serine carboxypeptidase-like 48	_				No	No	No	Yes	No	No	No	No
Potri.004G219200	AT1G09790	COBL6	COBRA-like protein 6 precursor	_				Yes	No	No	No	No	No	No	No
Potri.004G222300	AT4G06676	0	0	_				Yes	Yes	Yes	Yes	Yes	No	No	Yes
Potri.004G223500	AT3G02430	0	Protein of unknown function (DUF679)	_				No	Yes	Yes	Yes	No	No	No	Yes
Potri.004G231000	AT5G49800	0	Polyketide cyclase/dehydrase and lipid transport superfamily protein	_				Yes	No	No	No	No	No	No	No
Potri.004G231900	AT1G79620	0	Leucine-rich repeat protein kinase family protein	_				Yes	No	No	No	No	No	No	No
Potri.004G233400	AT5G61530	0	small G protein family protein / RhoGAP family protein	_				Yes	No	No	No	Yes	Yes	No	No
Potri.004G236100	0	0	0	_				Yes	No	No	No	No	Yes	No	No
Potri.004G236500	AT1G31770	ABCG14	ATP-binding cassette 14	_				No	No	Yes	No	No	No	No	No
Potri.005G000700	AT5G26731	0	0	_				No	No	Yes	Yes	Yes	No	No	Yes
Potri.005G004600	AT3G62240	0	RING/U-box superfamily protein	_				Yes	No	No	No	No	No	No	No
Potri.005G008200	AT5G15020	SNL2	SIN3-like 2	_				Yes	Yes	No	Yes	No	No	No	No
Potri.005G010400	AT1G09330	0	0	_				Yes	No	No	No	No	No	No	Yes
Potri.005G011700	AT5G37640	UBQ9	ubiquitin 9	_				Yes	Yes	No	Yes	No	No	No	No
Potri.005G012200	AT5G37640	UBQ9	ubiquitin 9	_				Yes	Yes	No	Yes	No	No	No	No
Potri.005G012800	AT5G18990	0	Pectin lyase-like superfamily protein	_				Yes	Yes	No	Yes	No	No	No	No
Potri.005G018700	AT1G15690	ATAVP3,AtVHP1;1,AVP-3,AVP1	Inorganic H pyrophosphatase family protein	_				Yes	No	No	No	No	No	No	No
Potri.005G021100	AT5G27000	ATK4,KATD	kinesin 4	_				Yes	No	No	Yes	No	No	No	Yes
Potri.005G022200	0	0	0	_				Yes	No	No	No	No	No	No	No
Potri.005G022400	AT3G49220	0	Plant invertase/pectin methylesterase inhibitor superfamily	_				Yes	No	No	No	No	No	No	No
Potri.005G022700	AT3G05620	0	Plant invertase/pectin methylesterase inhibitor superfamily	_				No	No	Yes	No	No	No	No	No
Potri.005G026200	AT1G09090	ATRBOHB,ATRBOHB-BETA,RBOHB	respiratory burst oxidase homolog B	_				Yes	No	No	No	No	No	No	No
Potri.005G032900	0	0	0	_				No	No	Yes	No	No	No	No	No
Potri.005G033900	AT5G27490	0	Integral membrane Yip1 family protein	_				Yes	Yes	No	Yes	No	No	Yes	No
Potri.005G034300	AT1G54860	0	Glycoprotein membrane precursor GPI-anchored	_				No	No	Yes	Yes	No	No	No	No
Potri.005G043700	AT1G05700	0	Leucine-rich repeat transmembrane protein kinase protein	_				Yes	No	No	No	No	No	No	No
Potri.005G044900	AT1G08820	VAP27-2	vamp/synaptobrevin-associated protein 27-2	_				Yes	No	Yes	No	No	No	No	No
Potri.005G051300	AT3G04830	0	Protein prenylyltransferase superfamily protein	_				Yes	Yes	No	No	No	No	Yes	No
Potri.005G053500	AT4G02590	UNE12	basic helix-loop-helix (bHLH) DNA-binding superfamily protein	bHLH				No	No	Yes	No	Yes	Yes	No	No
Potri.005G056000	AT3G04620	0	Alba DNA/RNA-binding protein	_				Yes	No	No	No	No	No	No	No
Potri.005G056400	0	0	0	_				Yes	Yes	No	Yes	No	No	No	No
Potri.005G058300	AT2G13680	ATGSL02,CALS5,GLS2	callose synthase 5	_				Yes	No	No	No	No	No	No	No
Potri.005G063100	AT5G09310	0	0	_				Yes	No	No	No	No	No	No	Yes
Potri.005G063400	AT4G33440	0	Pectin lyase-like superfamily protein	_				No	Yes	Yes	No	Yes	No	No	No
Potri.005G071400	AT2G46550	0	0	_				No	Yes	Yes	Yes	No	No	No	Yes
Potri.005G073800	AT1G22360	AtUGT85A2,UGT85A2	UDP-glucosyl transferase 85A2	_				Yes	No	No	No	No	No	No	Yes
Potri.005G077100	AT2G22180	0	hydroxyproline-rich glycoprotein family protein	_				Yes	No	No	No	No	No	No	No
Potri.005G078500	0	0	0	_				No	No	Yes	Yes	No	No	No	No
Potri.005G079100	AT4G39810	0	Polynucleotidyl transferase, ribonuclease H-like superfamily protein	_				No	No	Yes	No	No	No	No	No
Potri.005G079900	AT5G10080	0	Eukaryotic aspartyl protease family protein	_				Yes	No	No	No	No	No	No	No
Potri.005G080800	AT5G65180	0	ENTH/VHS family protein	_				Yes	No	No	No	No	No	No	No
Potri.005G081000	AT4G02340	0	alpha/beta-Hydrolases superfamily protein	_				Yes	No	No	No	No	No	No	No
Potri.005G082000	AT5G65210	TGA1	bZIP transcription factor family protein	bZIP				Yes	No	Yes	No	Yes	Yes	No	No
Potri.005G084100	0	0	0	_				Yes	No	Yes	No	No	No	No	No
Potri.005G085500	AT2G21870	MGP1	copper ion binding;cobalt ion binding;zinc ion binding	_				Yes	No	No	No	No	No	No	No
Potri.005G088000	AT3G44220	0	Late embryogenesis abundant (LEA) hydroxyproline-rich glycoprotein family	_				Yes	Yes	No	Yes	No	No	No	No
Potri.005G089800	AT1G05460	SDE3	P-loop containing nucleoside triphosphate hydrolases superfamily protein	_				No	No	Yes	No	No	No	No	No
Potri.005G090300	AT5G23280	0	TCP family transcription factor	TCP				Yes	No	No	No	No	No	No	No
Potri.005G096700	AT1G31340	ATRUB1,NEDD8,RUB1	related to ubiquitin 1	_				No	No	No	Yes	No	No	Yes	No
Potri.005G100500	AT3G51460	RHD4	Phosphoinositide phosphatase family protein	_				Yes	Yes	No	Yes	No	No	No	No
Potri.005G101200	AT5G66010	0	RNA-binding (RRM/RBD/RNP motifs) family protein	_				Yes	No	No	No	No	No	No	No
Potri.005G102100	AT4G35500	0	Protein kinase superfamily protein	_				No	Yes	Yes	Yes	Yes	No	Yes	Yes
Potri.005G107000	AT5G10490	MSL2	MSCS-like 2	_				No	No	No	No	No	No	No	Yes
Potri.005G113200	AT5G66160	ATRMR1,RMR1	receptor homology region transmembrane domain ring H2 motif protein 1	_				Yes	No	Yes	No	No	No	No	No
Potri.005G115100	AT2G17975	0	zinc finger (Ran-binding) family protein	_				No	No	No	No	Yes	No	No	No
Potri.005G117200	AT3G51130	0	0	_				No	No	No	No	No	Yes	No	No
Potri.005G119500	AT2G18170	ATMPK7,MPK7	MAP kinase 7	_				Yes	No	Yes	No	Yes	No	No	No
Potri.005G120800	AT1G19580	GAMMA CA1	gamma carbonic anhydrase 1	_				Yes	No	No	No	No	No	No	No
Potri.005G123800	AT5G66770	0	GRAS family transcription factor	GRAS				Yes	No	No	No	No	No	No	No
Potri.005G126500	AT4G36800	RCE1	RUB1 conjugating enzyme 1	_				Yes	Yes	No	Yes	Yes	No	Yes	Yes
Potri.005G131700	AT1G11820	0	O-Glycosyl hydrolases family 17 protein	_				Yes	Yes	No	Yes	No	No	No	No
Potri.005G138100	AT4G33985	0	Protein of unknown function (DUF1685)	_				No	Yes	No	Yes	Yes	Yes	No	No
Potri.005G139400	AT4G36945	0	PLC-like phosphodiesterases superfamily protein	_				No	Yes	Yes	Yes	Yes	No	No	Yes
Potri.005G140000	AT5G67140	0	F-box/RNI-like superfamily protein	_				Yes	No	No	No	Yes	Yes	No	No
Potri.005G141000	AT2G42240	0	RNA-binding (RRM/RBD/RNP motifs) family protein	_				Yes	No	No	No	No	No	No	No
Potri.005G141500	AT5G67230	I14H,IRX14-L	Nucleotide-diphospho-sugar transferases superfamily protein	_				No	Yes	Yes	Yes	Yes	No	No	Yes
Potri.005G143800	AT4G37370	CYP81D8	cytochrome P450, family 81, subfamily D, polypeptide 8	_				Yes	No	Yes	No	No	No	No	No
Potri.005G144900	AT4G37450	AGP18,ATAGP18	arabinogalactan protein 18	_				Yes	No	No	No	No	No	No	No
Potri.005G146800	AT5G67500	ATVDAC2,VDAC2	voltage dependent anion channel 2	_				Yes	Yes	No	Yes	No	No	Yes	Yes
Potri.005G147400	AT2G22570	ATNIC1,NIC1	nicotinamidase 1	_				Yes	No	No	No	Yes	No	No	No
Potri.005G147500	AT4G38040	0	Exostosin family protein	_				Yes	Yes	No	Yes	No	No	Yes	No
Potri.005G148000	AT1G43130	LCV2	like COV 2	_				No	No	Yes	No	No	No	No	No
Potri.005G150000	0	0	0	_				Yes	No	No	No	No	No	No	No
Potri.005G159600	AT4G14600	0	Target SNARE coiled-coil domain protein	_				No	No	No	No	Yes	No	No	No
Potri.005G166400	AT1G78110	0	0	_				No	No	No	No	No	No	Yes	No
Potri.005G167500	AT4G08670	0	Bifunctional inhibitor/lipid-transfer protein/seed storage 2S albumin superfamily protein	_				Yes	No	No	No	No	No	No	No
Potri.005G170000	AT1G22040	0	Galactose oxidase/kelch repeat superfamily protein	_				Yes	No	No	No	No	No	No	No
Potri.005G172300	AT4G08460	0	Protein of unknown function (DUF1644)	_				Yes	Yes	No	Yes	No	No	No	No
Potri.005G176500	AT1G44770	0	0	_				No	No	No	No	Yes	Yes	No	No
Potri.005G178000	AT4G08330	0	0	_				Yes	No	No	No	No	No	No	No
Potri.005G183200	0	0	0	_				No	No	No	No	No	No	Yes	No
Potri.005G183600	AT4G08455	0	BTB/POZ domain-containing protein	_				Yes	No	No	No	Yes	Yes	No	No
Potri.005G184900	AT1G21380	0	Target of Myb protein 1	_				No	No	No	No	No	Yes	No	No
Potri.005G186100	AT1G21430	YUC11	Flavin-binding monooxygenase family protein	_				Yes	Yes	No	Yes	No	No	No	No
Potri.005G190100	AT1G76930	ATEXT1,ATEXT4,EXT1,EXT4,ORG5	extensin 4	_				Yes	No	No	No	No	No	No	No
Potri.005G200100	AT1G34190	anac017,NAC017	NAC domain containing protein 17	NAC				Yes	No	No	No	Yes	Yes	No	No
Potri.005G206600	AT5G08560	0	transducin family protein / WD-40 repeat family protein	_				Yes	Yes	Yes	No	Yes	No	Yes	Yes
Potri.005G208800	AT4G02830	0	0	_				No	Yes	Yes	Yes	Yes	No	No	Yes
Potri.005G209600	AT3G63130	ATRANGAP1,RANGAP1	RAN GTPase activating protein 1	_				No	No	No	No	No	No	Yes	No
Potri.005G210300	AT4G02780	ABC33,ATCPS1,CPS,CPS1,GA1	Terpenoid cyclases/Protein prenyltransferases superfamily protein	_				Yes	No	No	No	No	No	No	No
Potri.005G211800	AT3G22600	0	Bifunctional inhibitor/lipid-transfer protein/seed storage 2S albumin superfamily protein	_				Yes	No	No	No	No	No	No	No
Potri.005G213900	AT1G03070	0	Bax inhibitor-1 family protein	_				No	No	No	Yes	No	No	No	No
Potri.005G216600	AT3G54560	HTA11	histone H2A 11	_				Yes	No	No	No	No	No	No	No
Potri.005G217500	AT4G02640	ATBZIP10,BZO2H1	bZIP transcription factor family protein	bZIP				Yes	No	Yes	No	Yes	No	No	No
Potri.005G217600	AT4G02620	0	vacuolar ATPase subunit F family protein	_				Yes	No	No	No	Yes	No	No	Yes
Potri.005G218000	AT4G02580	0	NADH-ubiquinone oxidoreductase 24 kDa subunit, putative	_				Yes	No	No	No	No	No	No	No
Potri.005G219600	AT1G50640	ATERF3,ERF3	ethylene responsive element binding factor 3	ERF				No	No	Yes	No	No	No	No	No
Potri.005G220700	AT5G63450	CYP94B1	cytochrome P450, family 94, subfamily B, polypeptide 1	_				Yes	No	No	No	No	No	No	No
Potri.005G225800	AT4G28530	anac074,NAC074	NAC domain containing protein 74	NAC				No	Yes	Yes	Yes	Yes	No	No	Yes
Potri.005G226200	0	0	0	_				No	No	Yes	No	No	No	No	No
Potri.005G226700	AT2G20470	0	AGC (cAMP-dependent, cGMP-dependent and protein kinase C) kinase family protein	_				Yes	Yes	Yes	No	Yes	No	Yes	Yes
Potri.005G228300	AT1G47271	0	Cystathionine beta-synthase (CBS) family protein	_				No	No	Yes	Yes	No	No	No	No
Potri.005G235300	AT1G19910	ATVHA-C2,AVA-2PE,AVA-P2	ATPase, F0/V0 complex, subunit C protein	_				No	No	No	Yes	Yes	Yes	No	No
Potri.005G236600	AT3G27230	0	S-adenosyl-L-methionine-dependent methyltransferases superfamily protein	_				Yes	No	No	No	No	No	No	No
Potri.005G237900	AT5G42560	0	Abscisic acid-responsive (TB2/DP1, HVA22) family protein	_				Yes	No	No	No	No	No	No	No
Potri.005G238500	AT1G75720	0	Plant protein of unknown function (DUF827)	_				Yes	No	No	Yes	No	No	No	Yes
Potri.005G239400	AT4G34860	0	Plant neutral invertase family protein	_				Yes	No	No	No	No	No	No	No
Potri.005G241700	AT1G20080	ATSYTB,NTMC2T1.2,NTMC2TYPE1.2,SYT2,SYTB	Calcium-dependent lipid-binding (CaLB domain) family protein	_				Yes	No	No	No	No	No	No	No
Potri.005G242700	AT1G20110	0	RING/FYVE/PHD zinc finger superfamily protein	_				No	No	No	No	Yes	Yes	No	No
Potri.005G243200	AT1G20160	ATSBT5.2	Subtilisin-like serine endopeptidase family protein	_				Yes	Yes	No	Yes	No	No	No	No
Potri.005G244800	AT5G66070	0	RING/U-box superfamily protein	_				Yes	No	Yes	No	No	No	No	No
Potri.005G245800	AT1G20330	CVP1,FRL1,SMT2	sterol methyltransferase 2	_				Yes	No	No	No	No	No	No	No
Potri.005G247600	AT1G76150	ATECH2,ECH2	enoyl-CoA hydratase 2	_				Yes	No	No	No	No	Yes	No	No
Potri.005G248100	AT1G76180	ERD14	Dehydrin family protein	_				No	Yes	No	No	No	No	No	Yes
Potri.005G249600	AT1G76250	0	0	_				No	Yes	Yes	Yes	No	No	No	Yes
Potri.005G252100	AT4G37420	0	Domain of unknown function (DUF23)	_				No	No	Yes	No	Yes	No	No	Yes
Potri.005G252800	AT4G35550	ATWOX13,HB-4,WOX13	WUSCHEL related homeobox 13	WOX				Yes	No	No	No	Yes	No	No	No
Potri.005G257700	AT2G33590	0	NAD(P)-binding Rossmann-fold superfamily protein	_				Yes	No	No	No	No	No	No	No
Potri.006G002600	AT5G14420	RGLG2	RING domain ligase2	_				Yes	No	Yes	Yes	Yes	No	No	Yes
Potri.006G003300	0	0	0	_				Yes	Yes	No	Yes	No	No	No	No
Potri.006G005900	AT3G42640	AHA8,HA8	H(+)-ATPase 8	_				Yes	Yes	No	No	No	No	No	No
Potri.006G006700	AT2G32260	ATCCT1,CCT1	phosphorylcholine cytidylyltransferase	_				Yes	No	Yes	No	Yes	Yes	No	No
Potri.006G006800	AT1G05300	ZIP5	zinc transporter 5 precursor	_				Yes	No	No	No	No	No	No	No
Potri.006G011700	AT4G12570	UPL5	ubiquitin protein ligase 5	_				Yes	No	Yes	No	Yes	No	No	No
Potri.006G012000	AT4G12560	CPR30	F-box and associated interaction domains-containing protein	_				Yes	No	No	No	No	No	No	No
Potri.006G013900	AT5G47560	ATSDAT,ATTDT,TDT	tonoplast dicarboxylate transporter	_				No	No	No	No	No	No	Yes	No
Potri.006G015700	AT3G07810	0	RNA-binding (RRM/RBD/RNP motifs) family protein	_				No	Yes	Yes	Yes	Yes	No	No	Yes
Potri.006G016300	AT4G16450	0	0	_				Yes	No	No	No	No	No	No	Yes
Potri.006G016800	AT5G35740	0	Carbohydrate-binding X8 domain superfamily protein	_				No	No	Yes	No	No	No	No	No
Potri.006G017700	AT5G41761	0	0	_				No	Yes	Yes	No	Yes	No	No	Yes
Potri.006G017900	AT4G16400	0	0	_				Yes	No	Yes	No	No	No	No	No
Potri.006G018400	AT4G16380	0	Heavy metal transport/detoxification superfamily protein	_				Yes	No	No	No	No	No	No	No
Potri.006G021200	AT2G32240	0	0	_				No	No	Yes	No	No	No	No	No
Potri.006G023900	AT3G22290	0	Endoplasmic reticulum vesicle transporter protein	_				No	Yes	Yes	No	Yes	No	Yes	No
Potri.006G026500	AT5G04200	AtMC9,MC9	metacaspase 9	_				Yes	Yes	No	Yes	No	No	No	No
Potri.006G032900	AT1G79590	ATSYP52,SYP52	syntaxin of plants 52	_				No	No	Yes	No	Yes	No	No	No
Potri.006G033100	0	0	0	_				Yes	Yes	No	Yes	No	No	No	No
Potri.006G034100	AT1G24420	0	HXXXD-type acyl-transferase family protein	_				Yes	No	No	No	No	No	No	No
Potri.006G041500	AT3G57060	0	binding	_				No	No	No	No	No	No	Yes	No
Potri.006G042300	AT3G50160	0	Plant protein of unknown function (DUF247)	_				Yes	No	No	No	No	No	No	No
Potri.006G046600	AT5G04160	0	Nucleotide-sugar transporter family protein	_				Yes	No	No	No	No	No	No	No
Potri.006G048700	AT3G57390	AGL18	AGAMOUS-like 18	MIKC_MADS				No	Yes	Yes	No	Yes	No	No	Yes
Potri.006G048800	AT2G41660	MIZ1	Protein of unknown function, DUF617	_				No	No	No	Yes	No	No	No	Yes
Potri.006G051900	AT1G01170	0	Protein of unknown function (DUF1138)	_				Yes	No	No	No	No	No	No	Yes
Potri.006G052900	AT3G57530	ATCPK32,CDPK32,CPK32	calcium-dependent protein kinase 32	_				No	Yes	Yes	Yes	No	No	Yes	Yes
Potri.006G053400	AT3G57550	AGK2,GK-2	guanylate kinase	_				Yes	No	No	Yes	No	No	No	No
Potri.006G056100	0	0	0	_				No	No	Yes	Yes	No	No	No	No
Potri.006G056500	AT1G51200	0	A20/AN1-like zinc finger family protein	_				Yes	No	No	No	No	Yes	No	No
Potri.006G059300	AT2G42210	ATOEP16-3,OEP16-3	Mitochondrial import inner membrane translocase subunit Tim17/Tim22/Tim23 family protein	_				Yes	No	No	No	No	No	No	No
Potri.006G061500	AT2G12550	0	ubiquitin-associated (UBA)/TS-N domain-containing protein	_				Yes	No	No	No	No	No	No	No
Potri.006G061600	AT5G35080	0	0	_				No	Yes	Yes	No	Yes	No	No	Yes
Potri.006G065200	AT2G10950	0	BSD domain-containing protein	_				Yes	No	No	No	Yes	Yes	No	No
Potri.006G066000	AT5G32440	0	Ubiquitin system component Cue protein	_				Yes	Yes	Yes	No	Yes	No	No	No
Potri.006G066100	AT5G15080	0	Protein kinase superfamily protein	_				Yes	No	No	No	No	No	No	No
Potri.006G074600	AT5G57150	0	basic helix-loop-helix (bHLH) DNA-binding superfamily protein	bHLH				No	No	Yes	No	No	No	No	No
Potri.006G075800	AT4G25940	0	ENTH/ANTH/VHS superfamily protein	_				Yes	Yes	Yes	Yes	No	No	Yes	Yes
Potri.006G076000	AT4G29950	0	Ypt/Rab-GAP domain of gyp1p superfamily protein	_				No	Yes	Yes	No	Yes	No	No	Yes
Potri.006G081700	AT3G58970	MGT6,MRS2-4	magnesium transporter 6	_				Yes	No	No	No	No	No	No	No
Potri.006G082500	AT3G53620	AtPPa4,PPa4	pyrophosphorylase 4	_				Yes	Yes	No	Yes	No	No	Yes	No
Potri.006G082800	AT5G13660	0	0	_				No	No	No	No	No	No	Yes	No
Potri.006G083800	AT2G37530	0	0	_				Yes	No	Yes	No	No	No	No	Yes
Potri.006G084500	AT3G09430	0	0	_				No	No	No	No	No	No	Yes	No
Potri.006G084600	AT2G37670	0	Transducin/WD40 repeat-like superfamily protein	_				No	Yes	Yes	No	Yes	No	No	Yes
Potri.006G085600	AT5G02320	ATMYB3R5,MYB3R-5	myb domain protein 3r-5	MYB				No	Yes	Yes	No	Yes	No	No	Yes
Potri.006G086400	AT3G09300	ORP3B	OSBP(oxysterol binding protein)-related protein 3B	_				Yes	No	Yes	No	Yes	No	No	No
Potri.006G087100	AT5G60020	ATLAC17,LAC17	laccase 17	_				No	No	No	Yes	No	No	No	No
Potri.006G088100	AT5G02140	0	Pathogenesis-related thaumatin superfamily protein	_				No	No	Yes	No	No	No	No	No
Potri.006G090600	AT2G37770	0	NAD(P)-linked oxidoreductase superfamily protein	_				Yes	No	No	No	No	No	No	No
Potri.006G091300	AT5G02040	PRA1.A1	prenylated RAB acceptor 1.A1	_				No	No	No	No	Yes	No	No	No
Potri.006G092900	AT2G37840	0	Protein kinase superfamily protein	_				Yes	Yes	Yes	No	Yes	No	Yes	Yes
Potri.006G093900	AT3G54030	0	Protein kinase protein with tetratricopeptide repeat domain	_				Yes	No	No	No	No	No	No	No
Potri.006G095300	AT3G54100	0	O-fucosyltransferase family protein	_				Yes	No	No	No	No	No	No	No
Potri.006G095500	AT3G54110	ATPUMP1,ATUCP1,PUMP1,UCP,UCP1	plant uncoupling mitochondrial protein 1	_				No	Yes	No	Yes	No	No	Yes	Yes
Potri.006G095700	AT3G54130	0	Josephin family protein	_				No	No	Yes	No	Yes	No	No	No
Potri.006G100800	AT3G55960	0	Haloacid dehalogenase-like hydrolase (HAD) superfamily protein	_				Yes	No	No	No	No	No	No	No
Potri.006G104600	AT5G01650	0	Tautomerase/MIF superfamily protein	_				Yes	No	No	No	No	No	No	No
Potri.006G105000	AT5G01700	0	Protein phosphatase 2C family protein	_				Yes	Yes	No	No	No	No	No	No
Potri.006G107300	AT3G51730	0	saposin B domain-containing protein	_				Yes	No	No	Yes	Yes	Yes	No	Yes
Potri.006G108200	AT3G08760	ATSIK	Protein kinase superfamily protein	_				Yes	No	No	No	Yes	Yes	No	No
Potri.006G109600	AT3G08720	ATPK19,ATPK2,ATS6K2,S6K2	serine/threonine protein kinase 2	_				Yes	Yes	No	No	No	No	No	No
Potri.006G111400	AT2G38610	0	RNA-binding KH domain-containing protein	_				Yes	No	No	No	No	No	No	No
Potri.006G111700	AT3G08600	0	Protein of unknown function (DUF1191)	_				Yes	No	No	No	No	No	No	No
Potri.006G111900	AT5G01970	0	0	_				No	Yes	Yes	Yes	No	No	Yes	Yes
Potri.006G114500	AT5G03620	0	Subtilisin-like serine endopeptidase family protein	_				Yes	Yes	No	Yes	No	No	No	No
Potri.006G116200	AT3G52940	ELL1,FK,HYD2	Ergosterol biosynthesis ERG4/ERG24 family	_				Yes	No	No	No	No	No	No	No
Potri.006G119400	AT1G32700	0	PLATZ transcription factor family protein	_				No	No	No	No	No	No	Yes	No
Potri.006G122600	AT5G03460	0	0	_				Yes	No	No	No	Yes	No	No	No
Potri.006G123400	AT5G57620	AtMYB36,MYB36	myb domain protein 36	MYB				Yes	No	No	No	No	No	No	No
Potri.006G125300	AT5G03345	0	0	_				No	Yes	No	No	No	No	Yes	No
Potri.006G126100	AT2G37010	ATNAP12,NAP12	non-intrinsic ABC protein 12	_				Yes	Yes	Yes	No	No	No	No	No
Potri.006G126700	AT5G03290	IDH-V	isocitrate dehydrogenase V	_				Yes	Yes	Yes	Yes	No	No	Yes	No
Potri.006G128300	0	0	0	_				Yes	Yes	Yes	Yes	No	No	Yes	No
Potri.006G128700	AT3G09770	0	RING/U-box superfamily protein	_				Yes	Yes	Yes	Yes	Yes	No	No	Yes
Potri.006G130900	AT5G60390	0	GTP binding Elongation factor Tu family protein	_				Yes	No	No	No	No	No	No	No
Potri.006G134000	AT5G02770	0	0	_				Yes	No	No	No	No	No	No	No
Potri.006G134300	AT4G33150	LKR,LKR/SDH,SDH	lysine-ketoglutarate reductase/saccharopine dehydrogenase bifunctional enzyme	_				No	Yes	Yes	Yes	Yes	No	No	Yes
Potri.006G137200	AT5G20810	0	SAUR-like auxin-responsive protein family	_				Yes	Yes	Yes	Yes	No	No	Yes	Yes
Potri.006G139800	AT1G19140	0	0	_				Yes	No	No	No	No	No	No	No
Potri.006G140400	AT2G05840	PAA2	20S proteasome subunit PAA2	_				Yes	No	No	No	Yes	No	No	Yes
Potri.006G140700	AT5G20650	COPT5	copper transporter 5	_				No	Yes	No	Yes	Yes	No	Yes	Yes
Potri.006G141400	AT5G07990	CYP75B1,D501,TT7	Cytochrome P450 superfamily protein	_				Yes	No	No	No	No	No	No	No
Potri.006G142000	AT2G06010	ORG4	OBP3-responsive gene 4	_				Yes	No	No	No	No	Yes	No	No
Potri.006G144500	AT3G13750	BGAL1	beta galactosidase 1	_				No	No	Yes	Yes	Yes	No	No	Yes
Potri.006G148100	AT1G64280	ATNPR1,NIM1,NPR1,SAI1	regulatory protein (NPR1)	_				Yes	No	No	No	No	No	No	No
Potri.006G150600	AT2G19570	AT-CDA1,CDA1,DESZ	cytidine deaminase 1	_				Yes	No	No	Yes	No	No	Yes	No
Potri.006G154000	AT4G29160	SNF7.1	SNF7 family protein	_				No	No	No	No	Yes	Yes	No	No
Potri.006G154300	AT3G25910	0	Protein of unknown function (DUF1644)	_				Yes	No	No	No	No	No	No	No
Potri.006G161400	AT4G29080	IAA27,PAP2	phytochrome-associated protein 2	_				Yes	No	No	No	No	No	No	No
Potri.006G164800	AT2G19880	0	Nucleotide-diphospho-sugar transferases superfamily protein	_				Yes	No	No	No	No	No	No	No
Potri.006G165300	AT4G30160	ATVLN4,VLN4	villin 4	_				Yes	Yes	Yes	No	No	No	No	No
Potri.006G166900	AT5G57420	IAA33	indole-3-acetic acid inducible 33	_				Yes	No	No	No	No	No	No	No
Potri.006G169200	AT2G18840	0	Integral membrane Yip1 family protein	_				No	No	No	No	Yes	Yes	No	No
Potri.006G171100	AT5G17050	UGT78D2	UDP-glucosyl transferase 78D2	_				Yes	No	No	No	No	No	No	No
Potri.006G178100	AT5G61920	0	0	_				Yes	No	Yes	No	Yes	No	No	No
Potri.006G179800	AT3G44350	anac061,NAC061	NAC domain containing protein 61	NAC				Yes	Yes	No	Yes	No	No	No	No
Potri.006G186000	AT1G69940	ATPPME1,PPME1	Pectin lyase-like superfamily protein	_				Yes	No	No	No	No	No	No	No
Potri.006G186100	AT1G69940	ATPPME1,PPME1	Pectin lyase-like superfamily protein	_				Yes	No	No	No	No	No	No	No
Potri.006G186500	AT5G58005	0	Cytochrome c oxidase, subunit Vib family protein	_				Yes	No	No	No	No	No	No	No
Potri.006G187200	AT2G32070	0	Polynucleotidyl transferase, ribonuclease H-like superfamily protein	_				Yes	No	No	No	No	No	No	No
Potri.006G188600	AT3G42640	AHA8,HA8	H(+)-ATPase 8	_				Yes	Yes	No	No	No	No	No	No
Potri.006G191500	AT1G20970	0	0	_				Yes	No	No	No	No	No	No	No
Potri.006G192700	AT3G12110	ACT11	actin-11	_				Yes	Yes	Yes	Yes	No	No	Yes	Yes
Potri.006G193400	AT1G19330	0	0	_				Yes	No	No	No	No	No	No	No
Potri.006G194100	AT3G58040	SINAT2	seven in absentia of Arabidopsis 2	_				No	Yes	Yes	No	Yes	No	No	No
Potri.006G197100	0	0	0	_				Yes	No	No	No	No	No	No	No
Potri.006G199000	AT5G06560	0	Protein of unknown function, DUF593	_				No	Yes	No	Yes	No	No	No	No
Potri.006G200100	AT3G11690	0	0	_				Yes	No	Yes	No	No	No	No	No
Potri.006G200700	AT2G35900	0	0	_				No	No	Yes	No	No	No	No	No
Potri.006G205300	AT2G36020	HVA22J	HVA22-like protein J	_				No	Yes	No	Yes	No	No	Yes	Yes
Potri.006G205700	AT3G52560	MMZ4,UEV1D,UEV1D-4	ubiquitin E2 variant 1D-4	_				No	No	No	No	Yes	Yes	No	No
Potri.006G214500	AT3G09550	0	Ankyrin repeat family protein	_				No	Yes	Yes	Yes	No	No	Yes	Yes
Potri.006G215600	AT1G01310	0	CAP (Cysteine-rich secretory proteins, Antigen 5, and Pathogenesis-related 1 protein) superfamily protein	_				Yes	No	No	No	No	No	No	No
Potri.006G216300	AT2G37300	0	0	_				Yes	No	No	No	No	No	No	No
Potri.006G216600	AT1G53750	RPT1A	regulatory particle triple-A 1A	_				Yes	No	No	No	No	No	Yes	No
Potri.006G217600	AT5G20910	AIP2	RING/U-box superfamily protein	_				Yes	Yes	Yes	Yes	No	No	Yes	No
Potri.006G220500	AT5G21910	0	0	_				Yes	No	No	No	No	No	No	No
Potri.006G220600	AT2G06040	0	0	_				No	Yes	Yes	No	Yes	No	No	Yes
Potri.006G220700	AT1G02180	0	ferredoxin-related	_				Yes	No	No	No	No	No	No	Yes
Potri.006G223600	AT1G72820	0	Mitochondrial substrate carrier family protein	_				No	No	No	No	Yes	Yes	No	No
Potri.006G228300	AT1G31320	LBD4	LOB domain-containing protein 4	LBD				Yes	Yes	No	Yes	No	No	No	No
Potri.006G230900	AT5G11780	0	0	_				Yes	No	No	No	No	No	No	No
Potri.006G231100	AT1G23550	SRO2	similar to RCD one 2	_				Yes	Yes	Yes	No	Yes	No	Yes	Yes
Potri.006G232700	AT1G79630	0	Protein phosphatase 2C family protein	_				Yes	No	No	Yes	No	No	No	No
Potri.006G234000	AT2G25910	0	3\'-5\' exonuclease domain-containing protein / K homology domain-containing protein / KH domain-containing protein	_				No	No	No	No	Yes	Yes	No	No
Potri.006G235200	AT4G29340	PRF4	profilin 4	_				No	No	Yes	Yes	Yes	Yes	No	No
Potri.006G236500	AT5G25880	ATNADP-ME3,NADP-ME3	NADP-malic enzyme 3	_				Yes	No	No	No	No	No	No	Yes
Potri.006G237700	AT5G25830	GATA12	GATA transcription factor 12	GATA				No	No	No	Yes	No	No	No	No
Potri.006G238000	AT5G11620	0	SWIM zinc finger family protein / mitogen-activated protein kinase kinase kinase (MAPKKK)-related	_				No	Yes	No	Yes	No	No	Yes	No
Potri.006G240900	AT5G25760	PEX4,UBC21	peroxin4	_				Yes	No	No	No	Yes	No	No	No
Potri.006G246600	AT5G11440	CID5,IPD1	CTC-interacting domain 5	_				Yes	Yes	Yes	Yes	Yes	No	No	Yes
Potri.006G247000	AT4G32600	0	RING/U-box superfamily protein	_				Yes	No	No	No	No	No	No	No
Potri.006G249800	AT1G15460	ATBOR4,BOR4	HCO3- transporter family	_				Yes	No	No	No	No	No	Yes	No
Potri.006G249900	AT2G25600	AKT6,SPIK	Shaker pollen inward K+ channel	_				Yes	No	No	No	No	No	No	No
Potri.006G254300	AT4G32340	0	Tetratricopeptide repeat (TPR)-like superfamily protein	_				Yes	No	No	No	No	No	No	No
Potri.006G255100	AT1G56130	0	Leucine-rich repeat transmembrane protein kinase	_				Yes	No	No	No	No	No	No	No
Potri.006G255900	AT5G11160	APT5	adenine phosphoribosyltransferase 5	_				Yes	Yes	Yes	Yes	Yes	No	No	Yes
Potri.006G258700	AT2G25270	0	0	_				Yes	No	No	No	No	No	No	No
Potri.006G259300	AT5G25240	0	0	_				Yes	No	Yes	No	No	No	No	No
Potri.006G262500	AT2G32070	0	Polynucleotidyl transferase, ribonuclease H-like superfamily protein	_				No	No	No	No	Yes	Yes	No	No
Potri.006G266100	AT5G10790	UBP22	ubiquitin-specific protease 22	_				No	No	No	No	No	No	Yes	No
Potri.006G266600	AT1G80450	0	VQ motif-containing protein	_				No	Yes	Yes	Yes	No	No	No	No
Potri.006G266700	AT1G80450	0	VQ motif-containing protein	_				No	Yes	Yes	Yes	No	No	Yes	Yes
Potri.006G270000	AT5G36930	0	Disease resistance protein (TIR-NBS-LRR class) family	_				Yes	No	No	No	No	No	No	No
Potri.006G273000	AT3G47570	0	Leucine-rich repeat protein kinase family protein	_				Yes	No	No	No	No	No	No	No
Potri.006G277800	AT5G24800	ATBZIP9,BZIP9,BZO2H2	basic leucine zipper 9	bZIP				Yes	No	Yes	No	Yes	No	No	No
Potri.006G278000	AT4G31330	0	Protein of unknown function, DUF599	_				No	No	No	Yes	No	No	No	No
Potri.007G002600	AT1G78980	SRF5	STRUBBELIG-receptor family 5	_				Yes	Yes	Yes	Yes	No	No	Yes	No
Potri.007G006400	AT3G49800	0	BSD domain-containing protein	_				No	No	No	No	Yes	Yes	No	No
Potri.007G009700	AT4G37860	0	SPT2 chromatin protein	_				Yes	No	No	No	Yes	No	No	No
Potri.007G011200	AT4G37870	PCK1,PEPCK	phosphoenolpyruvate carboxykinase 1	_				Yes	Yes	Yes	Yes	Yes	No	No	Yes
Potri.007G012200	AT2G17970	0	2-oxoglutarate (2OG) and Fe(II)-dependent oxygenase superfamily protein	_				No	No	No	No	Yes	Yes	No	No
Potri.007G012900	AT2G18030	0	Peptide methionine sulfoxide reductase family protein	_				Yes	Yes	Yes	Yes	No	No	Yes	No
Potri.007G013600	AT1G19860	0	Zinc finger C-x8-C-x5-C-x3-H type family protein	C3H				Yes	No	No	No	Yes	No	No	No
Potri.007G013800	AT2G36430	0	Plant protein of unknown function (DUF247)	_				Yes	No	No	No	No	No	No	No
Potri.007G014600	AT1G19910	ATVHA-C2,AVA-2PE,AVA-P2	ATPase, F0/V0 complex, subunit C protein	_				No	Yes	Yes	Yes	Yes	No	No	Yes
Potri.007G020100	AT2G18170	ATMPK7,MPK7	MAP kinase 7	_				No	Yes	Yes	Yes	Yes	No	No	Yes
Potri.007G022200	AT4G36500	0	0	_				Yes	No	No	No	No	Yes	No	No
Potri.007G024300	AT1G75220	0	Major facilitator superfamily protein	_				No	Yes	Yes	No	Yes	No	No	Yes
Potri.007G027200	AT5G07610	0	F-box family protein	_				Yes	No	No	No	Yes	No	No	No
Potri.007G027800	AT5G66740	0	Protein of unknown function (DUF620)	_				Yes	No	No	No	No	No	No	No
Potri.007G031900	AT3G50770	CML41	calmodulin-like 41	_				No	Yes	No	Yes	No	No	Yes	No
Potri.007G036300	AT2G23540	0	GDSL-like Lipase/Acylhydrolase superfamily protein	_				Yes	No	Yes	No	No	No	No	No
Potri.007G037800	AT5G66930	0	0	_				Yes	No	Yes	No	Yes	No	No	Yes
Potri.007G038300	AT5G66920	sks17	SKU5 similar 17	_				Yes	No	No	Yes	No	No	No	No
Potri.007G039500	AT5G66870	ASL1,LBD36	ASYMMETRIC LEAVES 2-like 1	LBD				No	No	Yes	Yes	Yes	No	No	Yes
Potri.007G045000	AT1G45688	0	0	_				Yes	No	Yes	No	No	No	No	No
Potri.007G047700	AT3G50120	0	Plant protein of unknown function (DUF247)	_				No	No	No	Yes	No	No	No	Yes
Potri.007G047900	AT3G19420	ATPEN2,PEN2	PTEN 2	_				Yes	No	No	No	No	No	No	No
Potri.007G049800	AT4G37300	MEE59	maternal effect embryo arrest 59	_				Yes	No	No	No	Yes	No	No	No
Potri.007G051100	AT4G37440	0	0	_				Yes	No	Yes	No	No	Yes	No	No
Potri.007G051200	AT4G37445	0	0	_				No	No	Yes	No	No	No	No	No
Potri.007G054400	AT1G76250	0	0	_				Yes	No	No	No	No	No	No	No
Potri.007G059600	AT1G34070	0	0	_				Yes	Yes	No	Yes	No	No	No	No
Potri.007G060000	AT1G47670	0	Transmembrane amino acid transporter family protein	_				Yes	Yes	No	Yes	No	No	No	No
Potri.007G063100	AT4G35500	0	Protein kinase superfamily protein	_				No	Yes	Yes	Yes	Yes	No	Yes	Yes
Potri.007G064000	AT4G35260	IDH-I,IDH1	isocitrate dehydrogenase 1	_				Yes	Yes	Yes	Yes	No	No	Yes	Yes
Potri.007G064200	AT2G39200	ATMLO12,MLO12	Seven transmembrane MLO family protein	_				Yes	Yes	No	No	No	No	No	No
Potri.007G067800	AT3G12830	0	SAUR-like auxin-responsive protein family	_				No	No	Yes	Yes	No	No	No	Yes
Potri.007G072000	AT1G17330	0	Metal-dependent phosphohydrolase	_				Yes	No	No	No	No	No	No	No
Potri.007G077500	AT4G09890	0	Protein of unknown function (DUF3511)	_				No	No	Yes	No	No	No	No	No
Potri.007G077900	AT4G39390	ATNST-KT1,NST-K1	nucleotide sugar transporter-KT 1	_				Yes	Yes	Yes	Yes	Yes	No	Yes	Yes
Potri.007G078500	AT2G36320	0	A20/AN1-like zinc finger family protein	_				No	Yes	No	Yes	No	No	No	No
Potri.007G082200	AT4G14540	NF-YB3	nuclear factor Y, subunit B3	NF-YB				No	No	Yes	No	No	No	No	No
Potri.007G084200	AT5G07990	CYP75B1,D501,TT7	Cytochrome P450 superfamily protein	_				Yes	No	No	No	No	No	No	No
Potri.007G085900	AT2G22120	0	RING/FYVE/PHD zinc finger superfamily protein	_				Yes	Yes	Yes	Yes	Yes	No	No	Yes
Potri.007G088700	AT5G10180	AST68,SULTR2;1	slufate transporter 2;1	_				No	No	Yes	No	No	No	No	No
Potri.007G089100	0	0	0	_				Yes	No	No	No	No	No	No	No
Potri.007G090400	AT5G65110	ACX2,ATACX2	acyl-CoA oxidase 2	_				Yes	Yes	Yes	No	Yes	No	No	No
Potri.007G104400	AT5G64010	0	0	_				Yes	No	No	No	No	No	No	No
Potri.007G105800	AT4G33440	0	Pectin lyase-like superfamily protein	_				No	Yes	No	Yes	No	No	No	Yes
Potri.007G108500	AT1G77120	ADH,ADH1,ATADH,ATADH1	alcohol dehydrogenase 1	_				No	Yes	No	No	No	No	Yes	No
Potri.007G111400	AT1G05580	ATCHX23,CHX23	cation/H+ exchanger 23	_				Yes	No	No	No	No	No	No	No
Potri.007G114100	0	0	0	_				Yes	No	Yes	No	No	No	No	No
Potri.007G114300	AT3G19620	0	Glycosyl hydrolase family protein	_				Yes	Yes	No	No	No	No	No	No
Potri.007G114400	AT5G09530	0	hydroxyproline-rich glycoprotein family protein	_				Yes	No	Yes	No	No	No	No	No
Potri.007G115900	AT5G64370	BETA-UP,PYD3	beta-ureidopropionase	_				Yes	Yes	Yes	Yes	Yes	No	No	Yes
Potri.007G123500	AT2G43200	0	S-adenosyl-L-methionine-dependent methyltransferases superfamily protein	_				Yes	No	No	No	No	No	No	No
Potri.007G124800	AT5G38280	PR5K	PR5-like receptor kinase	_				Yes	Yes	No	Yes	No	No	No	No
Potri.007G129700	AT3G59480	0	pfkB-like carbohydrate kinase family protein	_				No	No	Yes	No	Yes	Yes	No	No
Potri.007G130400	AT1G06050	0	Protein of unknown function (DUF1336)	_				Yes	Yes	No	Yes	No	No	No	No
Potri.007G133500	AT3G14225	GLIP4	GDSL-motif lipase 4	_				Yes	No	No	No	No	No	No	No
Potri.007G133700	AT3G14225	GLIP4	GDSL-motif lipase 4	_				Yes	No	No	No	No	No	No	No
Potri.007G134100	AT1G06720	0	P-loop containing nucleoside triphosphate hydrolases superfamily protein	_				Yes	Yes	No	Yes	No	No	No	No
Potri.007G139800	AT2G43790	ATMAPK6,ATMPK6,MAPK6,MPK6	MAP kinase 6	_				No	Yes	Yes	Yes	No	No	Yes	Yes
Potri.007G140300	AT1G05680	UGT74E2	Uridine diphosphate glycosyltransferase 74E2	_				No	No	Yes	No	No	No	No	No
Potri.007G146100	AT1G05610	APS2	ADP-glucose pyrophosphorylase small subunit 2	_				No	No	Yes	No	No	No	No	No
Potri.008G001100	AT4G32605	0	Mitochondrial glycoprotein family protein	_				Yes	No	No	No	No	No	No	No
Potri.008G003400	AT2G25940	ALPHA-VPE,ALPHAVPE	alpha-vacuolar processing enzyme	_				No	Yes	Yes	Yes	Yes	No	No	Yes
Potri.008G007900	0	0	0	_				No	No	Yes	No	No	No	No	No
Potri.008G008900	AT1G51650	0	ATP synthase epsilon chain, mitochondrial	_				Yes	No	No	No	Yes	No	No	Yes
Potri.008G014700	AT5G04870	ATCPK1,CPK1	calcium dependent protein kinase 1	_				Yes	No	No	No	Yes	Yes	No	No
Potri.008G020100	AT2G27510	ATFD3,FD3	ferredoxin 3	_				No	No	Yes	Yes	No	Yes	No	Yes
Potri.008G024700	AT2G36360	0	Galactose oxidase/kelch repeat superfamily protein	_				Yes	No	No	No	No	No	No	No
Potri.008G026400	AT5G03760	ATCSLA09,ATCSLA9,CSLA09,CSLA9,RAT4	Nucleotide-diphospho-sugar transferases superfamily protein	_				No	No	Yes	Yes	No	No	No	No
Potri.008G026700	AT1G08230	ATGAT1,GAT1	Transmembrane amino acid transporter family protein	_				Yes	No	No	No	No	No	No	No
Potri.008G032200	AT4G12420	SKU5	Cupredoxin superfamily protein	_				Yes	Yes	No	Yes	No	No	No	No
Potri.008G032300	AT5G04390	0	C2H2-type zinc finger family protein	C2H2				No	Yes	No	Yes	No	No	Yes	No
Potri.008G033800	0	0	0	_				Yes	No	No	No	No	No	No	No
Potri.008G034500	AT1G67410	0	Exostosin family protein	_				No	Yes	Yes	Yes	Yes	No	No	No
Potri.008G034600	AT3G54880	0	0	_				No	No	No	No	No	Yes	No	No
Potri.008G036000	0	0	0	_				Yes	No	No	No	No	No	No	No
Potri.008G037200	AT5G41990	ATWNK8,WNK8	with no lysine (K) kinase 8	_				No	No	Yes	No	Yes	No	No	No
Potri.008G037500	AT3G57120	0	Protein kinase superfamily protein	_				Yes	No	No	No	No	No	No	No
Potri.008G038800	AT3G54800	0	Pleckstrin homology (PH) and lipid-binding START domains-containing protein	_				No	Yes	Yes	Yes	Yes	No	Yes	Yes
Potri.008G046100	AT2G37250	ADK,ATPADK1	adenosine kinase	_				Yes	Yes	No	Yes	No	No	Yes	No
Potri.008G046400	AT4G10090	ELP6	elongator protein 6	_				Yes	No	No	No	No	No	No	No
Potri.008G048600	AT3G55140	0	Pectin lyase-like superfamily protein	_				No	Yes	Yes	Yes	No	No	No	Yes
Potri.008G053100	AT2G28760	UXS6	UDP-XYL synthase 6	_				No	No	Yes	No	No	No	No	Yes
Potri.008G053900	AT3G55380	UBC14	ubiquitin-conjugating enzyme 14	_				No	Yes	Yes	Yes	No	No	No	No
Potri.008G055800	AT3G55420	0	0	_				No	No	No	Yes	No	No	No	No
Potri.008G056100	AT2G39650	0	Protein of unknown function (DUF506)	_				Yes	No	No	No	No	No	No	No
Potri.008G058200	AT5G06090	ATGPAT7,GPAT7	glycerol-3-phosphate acyltransferase 7	_				Yes	No	No	No	No	No	No	No
Potri.008G061600	0	0	0	_				Yes	No	No	No	No	No	No	No
Potri.008G063600	AT3G55770	0	GATA type zinc finger transcription factor family protein	_				Yes	No	No	No	No	No	No	No
Potri.008G066400	AT2G38120	AUX1,MAP1,PIR1,WAV5	Transmembrane amino acid transporter family protein	_				No	No	No	Yes	No	No	No	No
Potri.008G067000	AT5G05700	ATATE1,ATE1,DLS1	arginine-tRNA protein transferase 1	_				Yes	No	Yes	No	No	No	No	No
Potri.008G067100	AT2G40110	0	Yippee family putative zinc-binding protein	_				No	Yes	Yes	Yes	No	No	Yes	Yes
Potri.008G067700	AT2G40095	0	Alpha/beta hydrolase related protein	_				Yes	Yes	Yes	Yes	Yes	No	No	Yes
Potri.008G067900	AT2G40090	ATATH9,ATH9	ABC2 homolog 9	_				No	Yes	No	No	No	No	No	No
Potri.008G068100	AT3G55490	0	GINS complex protein	_				Yes	No	No	No	No	No	No	No
Potri.008G070200	AT3G55990	ESK1,TBL29	Plant protein of unknown function (DUF828)	_				Yes	No	No	No	No	No	No	No
Potri.008G075400	AT3G56190	ALPHA-SNAP2,ASNAP	alpha-soluble NSF attachment protein 2	_				No	No	No	Yes	Yes	Yes	No	Yes
Potri.008G081000	AT5G44680	0	DNA glycosylase superfamily protein	_				Yes	No	No	No	No	No	No	No
Potri.008G081100	AT1G79330	AMC6,ATMC5,ATMCP2B,MC5	metacaspase 5	_				Yes	No	Yes	No	Yes	No	No	No
Potri.008G086400	AT2G02970	0	GDA1/CD39 nucleoside phosphatase family protein	_				Yes	No	No	No	No	Yes	No	No
Potri.008G086700	AT2G02990	ATRNS1,RNS1	ribonuclease 1	_				No	Yes	No	Yes	No	No	Yes	No
Potri.008G086800	AT1G26820	RNS3	ribonuclease 3	_				Yes	Yes	No	Yes	No	No	Yes	Yes
Potri.008G089400	AT2G03150	emb1579	ATP/GTP-binding protein family	_				No	No	Yes	No	No	No	No	No
Potri.008G091600	AT3G11810	0	0	_				Yes	No	No	No	No	Yes	No	No
Potri.008G095000	AT1G26480	GF14 IOTA,GRF12	general regulatory factor 12	_				No	No	No	Yes	No	No	No	No
Potri.008G096200	AT2G03620	MGT3,MRS2-5	magnesium transporter 3	_				Yes	No	No	No	No	No	No	No
Potri.008G100000	AT1G10630	ARFA1F,ATARFA1F	ADP-ribosylation factor A1F	_				Yes	Yes	No	Yes	No	No	Yes	Yes
Potri.008G102900	AT1G07750	0	RmlC-like cupins superfamily protein	_				No	Yes	Yes	Yes	No	No	No	Yes
Potri.008G104300	AT3G17090	0	Protein phosphatase 2C family protein	_				Yes	No	No	No	No	No	No	No
Potri.008G104800	AT3G17060	0	Pectin lyase-like superfamily protein	_				Yes	No	No	No	No	No	No	No
Potri.008G107800	AT4G02080	ASAR1,ATSAR2,ATSARA1C,SAR2	secretion-associated RAS super family 2	_				Yes	No	No	No	No	No	No	No
Potri.008G111800	AT2G03810	0	18S pre-ribosomal assembly protein gar2-related	_				Yes	No	No	No	Yes	Yes	No	No
Potri.008G115000	0	0	0	_				Yes	No	No	No	No	No	No	No
Potri.008G115700	AT1G25682	0	Family of unknown function (DUF572)	_				No	No	No	No	Yes	Yes	No	No
Potri.008G115900	AT3G25700	0	Eukaryotic aspartyl protease family protein	_				Yes	No	No	No	No	No	No	No
Potri.008G116900	AT1G13250	GATL3	galacturonosyltransferase-like 3	_				Yes	No	No	No	No	No	No	No
Potri.008G118200	AT1G25500	0	Plasma-membrane choline transporter family protein	_				No	No	No	No	Yes	Yes	No	No
Potri.008G121300	AT1G25420	0	Regulator of Vps4 activity in the MVB pathway protein	_				Yes	No	Yes	No	Yes	Yes	No	No
Potri.008G123100	AT1G68360	0	C2H2 and C2HC zinc fingers superfamily protein	C2H2				Yes	No	Yes	No	No	No	No	No
Potri.008G124700	AT2G01190	0	Octicosapeptide/Phox/Bem1p family protein	_				Yes	No	No	No	No	No	No	No
Potri.008G124900	AT3G02600	ATLPP3,LPP3	lipid phosphate phosphatase 3	_				Yes	No	No	No	No	No	No	No
Potri.008G125900	AT2G01140	0	Aldolase superfamily protein	_				Yes	No	Yes	No	No	No	No	Yes
Potri.008G130100	AT1G30110	ATNUDX25,NUDX25	nudix hydrolase homolog 25	_				No	No	Yes	No	Yes	Yes	No	No
Potri.008G134300	AT1G24620	0	EF hand calcium-binding protein family	_				Yes	Yes	No	No	No	No	No	No
Potri.008G141100	AT2G02010	GAD4	glutamate decarboxylase 4	_				Yes	No	No	No	Yes	No	No	Yes
Potri.008G144400	AT2G02180	TOM3	tobamovirus multiplication protein 3	_				Yes	No	Yes	No	Yes	No	No	No
Potri.008G151700	AT2G32150	0	Haloacid dehalogenase-like hydrolase (HAD) superfamily protein	_				Yes	No	No	No	No	No	No	No
Potri.008G157500	AT4G14710	ATARD2	RmlC-like cupins superfamily protein	_				No	No	Yes	No	No	No	No	No
Potri.008G158300	AT1G60680	0	NAD(P)-linked oxidoreductase superfamily protein	_				Yes	No	Yes	No	No	No	No	No
Potri.008G158400	AT5G43830	0	Aluminium induced protein with YGL and LRDR motifs	_				Yes	Yes	No	Yes	No	No	Yes	Yes
Potri.008G159500	AT3G55760	0	0	_				Yes	No	No	No	No	No	No	No
Potri.008G167500	AT4G14368	0	Regulator of chromosome condensation (RCC1) family protein	_				Yes	No	No	No	No	No	No	No
Potri.008G168000	AT3G23325	0	Splicing factor 3B subunit 5/RDS3 complex subunit 10	_				No	No	No	No	Yes	No	No	No
Potri.008G170200	AT2G33420	0	Protein of unknown function (DUF810)	_				Yes	No	No	No	No	No	No	No
Potri.008G172200	AT1G04530	0	Tetratricopeptide repeat (TPR)-like superfamily protein	_				No	No	No	Yes	No	No	No	No
Potri.008G175100	AT2G29420	ATGSTU7,GST25,GSTU7	glutathione S-transferase tau 7	_				Yes	No	No	No	No	No	No	No
Potri.008G177000	AT3G26340	0	N-terminal nucleophile aminohydrolases (Ntn hydrolases) superfamily protein	_				Yes	No	No	No	No	No	No	Yes
Potri.008G180000	AT3G26020	0	Protein phosphatase 2A regulatory B subunit family protein	_				Yes	No	No	No	Yes	No	No	No
Potri.008G183600	AT5G14420	RGLG2	RING domain ligase2	_				Yes	Yes	Yes	No	Yes	No	No	Yes
Potri.008G187300	AT5G40460	0	0	_				Yes	No	No	No	No	No	No	No
Potri.008G187600	AT1G60780	HAP13	Clathrin adaptor complexes medium subunit family protein	_				Yes	Yes	No	No	No	No	No	No
Potri.008G190400	0	0	0	_				Yes	No	No	No	No	No	No	No
Potri.008G190800	AT1G59640	BPE,BPEp,BPEub,ZCW32	BIG PETAL P	bHLH				Yes	Yes	Yes	Yes	No	No	Yes	No
Potri.008G191700	AT1G69980	0	0	_				No	No	No	No	Yes	No	No	No
Potri.008G192500	AT1G59900	AT-E1 ALPHA,E1 ALPHA	pyruvate dehydrogenase complex E1 alpha subunit	_				No	No	No	Yes	Yes	No	No	Yes
Potri.008G196600	AT5G18800	0	Cox19-like CHCH family protein	_				Yes	No	No	No	No	No	No	Yes
Potri.008G199100	AT1G03350	0	BSD domain-containing protein	_				Yes	No	No	No	No	No	No	No
Potri.008G200000	AT5G18970	0	AWPM-19-like family protein	_				No	No	Yes	No	No	No	No	No
Potri.008G200500	AT5G18980	0	ARM repeat superfamily protein	_				Yes	No	No	No	No	No	No	No
Potri.008G213900	AT3G06740	GATA15	GATA transcription factor 15	GATA				Yes	No	No	No	No	No	No	No
Potri.008G224000	AT3G13410	0	0	_				No	No	Yes	No	No	No	No	No
Potri.009G009000	0	0	0	_				Yes	No	No	No	No	No	No	No
Potri.009G010200	AT1G08080	ACA7,ATACA7	alpha carbonic anhydrase 7	_				Yes	No	Yes	No	No	No	No	No
Potri.009G010700	AT2G28260	ATCNGC15,CNGC15	cyclic nucleotide-gated channel 15	_				No	No	No	No	No	No	Yes	No
Potri.009G013500	AT3G45230	0	hydroxyproline-rich glycoprotein family protein	_				Yes	No	No	No	Yes	No	No	No
Potri.009G014600	AT2G28370	0	Uncharacterised protein family (UPF0497)	_				No	No	No	No	Yes	Yes	No	No
Potri.009G018600	AT5G12110	0	Glutathione S-transferase, C-terminal-like;Translation elongation factor EF1B/ribosomal protein S6	_				Yes	No	No	No	No	No	No	No
Potri.009G020800	AT2G27020	PAG1	20S proteasome alpha subunit G1	_				Yes	No	No	No	No	No	No	Yes
Potri.009G023600	AT5G06710	HAT14	homeobox from Arabidopsis thaliana	HD-ZIP				No	No	No	No	Yes	Yes	No	No
Potri.009G028100	AT5G59890	ADF4,ATADF4	actin depolymerizing factor 4	_				Yes	No	No	Yes	No	No	No	Yes
Potri.009G033600	AT1G07510	ftsh10	FTSH protease 10	_				Yes	No	No	No	No	No	No	No
Potri.009G035300	AT3G46750	0	0	_				Yes	No	No	No	No	No	No	No
Potri.009G043000	AT2G29620	0	0	_				Yes	No	No	No	No	No	No	No
Potri.009G043700	AT5G58860	CYP86,CYP86A1	cytochrome P450, family 86, subfamily A, polypeptide 1	_				No	No	Yes	No	No	No	No	No
Potri.009G043900	AT2G29660	0	zinc finger (C2H2 type) family protein	C2H2				Yes	No	No	No	No	No	No	No
Potri.009G044600	AT2G29730	UGT71D1	UDP-glucosyl transferase 71D1	_				Yes	No	No	No	No	No	No	No
Potri.009G056400	AT5G28040	0	DNA-binding storekeeper protein-related transcriptional regulator	_				Yes	Yes	Yes	No	Yes	No	No	No
Potri.009G058600	AT5G13710	CPH,SMT1	sterol methyltransferase 1	_				Yes	No	No	No	No	No	No	No
Potri.009G061300	AT3G08490	0	0	_				No	No	Yes	Yes	No	No	No	No
Potri.009G061600	AT5G13450	ATP5	delta subunit of Mt ATP synthase	_				Yes	No	No	No	No	No	No	Yes
Potri.009G062200	AT5G13490	AAC2	ADP/ATP carrier 2	_				Yes	No	No	No	No	No	No	Yes
Potri.009G062600	AT3G08505	0	zinc finger (CCCH-type/C3HC4-type RING finger) family protein	C3H				Yes	Yes	No	Yes	No	No	No	No
Potri.009G065600	AT5G48060	0	C2 calcium/lipid-binding plant phosphoribosyltransferase family protein	_				No	No	Yes	No	No	No	No	No
Potri.009G067100	AT5G12250	TUB6	beta-6 tubulin	_				Yes	No	No	No	No	No	No	No
Potri.009G067400	AT1G11900	0	Tetratricopeptide repeat (TPR)-like superfamily protein	_				Yes	No	No	No	No	No	No	No
Potri.009G068000	AT1G46264	AT-HSFB4,HSFB4,SCZ	heat shock transcription factor B4	HSF				Yes	No	No	No	No	No	No	No
Potri.009G069000	AT5G12240	0	0	_				Yes	No	No	No	No	No	No	No
Potri.009G073400	AT5G58590	RANBP1	RAN binding protein 1	_				Yes	No	No	No	No	No	No	No
Potri.009G078100	AT5G09570	0	Cox19-like CHCH family protein	_				Yes	No	No	Yes	No	No	No	Yes
Potri.009G078600	AT2G14170	ALDH6B2	aldehyde dehydrogenase 6B2	_				Yes	Yes	Yes	No	No	No	Yes	No
Potri.009G080200	AT5G64430	0	Octicosapeptide/Phox/Bem1p family protein	_				Yes	No	No	No	No	No	No	No
Potri.009G080500	AT4G37880	0	LisH/CRA/RING-U-box domains-containing protein	_				Yes	No	Yes	No	Yes	No	No	No
Potri.009G081100	AT5G64500	0	Major facilitator superfamily protein	_				No	No	No	No	Yes	Yes	No	No
Potri.009G082700	AT1G10070	ATBCAT-2,BCAT-2	branched-chain amino acid transaminase 2	_				Yes	No	No	No	No	No	No	No
Potri.009G084400	AT2G16270	0	0	_				Yes	No	No	Yes	No	No	No	No
Potri.009G085100	AT1G04820	TOR2,TUA4	tubulin alpha-4 chain	_				Yes	No	No	No	No	No	No	No
Potri.009G086700	AT1G70210	ATCYCD1;1,CYCD1;1	CYCLIN D1;1	_				Yes	No	No	No	No	No	No	No
Potri.009G086900	0	0	0	_				No	Yes	No	Yes	No	No	No	No
Potri.009G087400	AT3G49870	ARLA1C,ATARLA1C	ADP-ribosylation factor-like A1C	_				No	No	No	No	Yes	Yes	No	No
Potri.009G095400	AT4G15480	UGT84A1	UDP-Glycosyltransferase superfamily protein	_				Yes	No	No	No	No	No	No	No
Potri.009G097700	0	0	0	_				No	No	Yes	No	No	No	No	No
Potri.009G098100	AT1G47128	RD21,RD21A	Granulin repeat cysteine protease family protein	_				No	Yes	Yes	No	No	No	No	No
Potri.009G106500	AT3G19090	0	RNA-binding protein	_				Yes	Yes	No	Yes	No	No	No	No
Potri.009G107300	AT3G50440	ATMES10,MES10	methyl esterase 10	_				Yes	No	No	No	No	No	No	No
Potri.009G110900	AT2G16060	AHB1,ARATH GLB1,ATGLB1,GLB1,HB1,NSHB1	hemoglobin 1	_				Yes	No	No	No	Yes	No	No	No
Potri.009G113200	AT1G47740	0	PPPDE putative thiol peptidase family protein	_				Yes	No	No	No	No	No	No	No
Potri.009G113900	AT1G49330	0	hydroxyproline-rich glycoprotein family protein	_				Yes	Yes	No	Yes	No	No	No	No
Potri.009G114300	AT1G49320	ATUSPL1,USPL1	unknown seed protein like 1	_				Yes	No	No	No	No	No	No	No
Potri.009G116000	AT1G79010	0	Alpha-helical ferredoxin	_				Yes	No	No	No	No	No	No	No
Potri.009G116700	AT1G19440	KCS4	3-ketoacyl-CoA synthase 4	_				No	No	Yes	No	No	No	No	No
Potri.009G117000	AT2G18360	0	alpha/beta-Hydrolases superfamily protein	_				Yes	No	No	No	No	No	No	No
Potri.009G121300	AT4G39090	RD19,RD19A	Papain family cysteine protease	_				No	Yes	Yes	Yes	No	No	Yes	Yes
Potri.009G134200	AT2G20990	ATSYTA,NTMC2T1.1,NTMC2TYPE1.1,SYT1,SYTA	synaptotagmin A	_				Yes	Yes	Yes	Yes	No	No	Yes	Yes
Potri.009G134500	AT2G20980	MCM10	minichromosome maintenance 10	_				No	No	No	No	No	No	Yes	No
Potri.009G135900	0	0	0	_				Yes	No	No	No	No	No	No	No
Potri.009G137100	0	0	0	_				No	No	Yes	No	No	No	No	No
Potri.009G137800	AT4G38510	0	ATPase, V1 complex, subunit B protein	_				No	No	No	Yes	No	No	No	No
Potri.009G138900	AT2G16990	0	Major facilitator superfamily protein	_				Yes	No	No	No	No	No	No	No
Potri.009G140000	AT2G17030	0	F-box family protein with a domain of unknown function (DUF295)	_				Yes	No	No	No	No	No	No	No
Potri.009G140200	AT1G16210	0	0	_				Yes	Yes	No	No	No	No	No	No
Potri.009G148300	AT2G27770	0	Plant protein of unknown function (DUF868)	_				Yes	No	No	No	No	No	No	No
Potri.009G148900	AT3G44735	ATPSK3,PSK1,PSK3	PHYTOSULFOKINE 3 PRECURSOR	_				Yes	No	No	No	No	No	No	No
Potri.009G153000	AT2G27140	0	HSP20-like chaperones superfamily protein	_				No	No	Yes	Yes	No	No	No	No
Potri.009G154200	AT4G14630	GLP9	germin-like protein 9	_				Yes	Yes	No	Yes	No	No	No	No
Potri.009G155800	AT5G06570	0	alpha/beta-Hydrolases superfamily protein	_				Yes	No	No	No	No	No	No	No
Potri.009G159700	AT5G21105	0	Plant L-ascorbate oxidase	_				No	No	No	Yes	No	No	No	No
Potri.009G162600	AT2G27450	ATNLP1,CPA,NLP1	nitrilase-like protein 1	_				Yes	No	No	No	No	No	No	No
Potri.009G162900	AT5G22400	0	Rho GTPase activating protein with PAK-box/P21-Rho-binding domain	_				No	No	Yes	Yes	No	No	No	No
Potri.009G164200	AT1G67190	0	F-box/RNI-like superfamily protein	_				No	Yes	Yes	Yes	Yes	No	Yes	Yes
Potri.009G164600	AT3G44510	0	alpha/beta-Hydrolases superfamily protein	_				No	Yes	Yes	No	Yes	No	No	No
Potri.010G001200	0	0	0	_				Yes	No	No	No	No	No	No	Yes
Potri.010G001400	AT3G06720	AIMP ALPHA,AT-IMP,ATKAP ALPHA,IMPA-1,IMPA1	importin alpha isoform 1	_				Yes	No	No	No	No	No	No	No
Potri.010G002800	AT3G06960	PDE320,TGD4	pigment defective 320	_				Yes	No	No	No	No	No	No	No
Potri.010G007300	AT4G18180	0	Pectin lyase-like superfamily protein	_				Yes	No	No	No	No	No	No	No
Potri.010G009100	AT3G05640	0	Protein phosphatase 2C family protein	_				Yes	No	Yes	No	No	No	No	No
Potri.010G014200	AT4G15830	0	ARM repeat superfamily protein	_				Yes	No	No	No	No	No	No	No
Potri.010G017100	AT4G21380	ARK3,RK3	receptor kinase 3	_				Yes	No	No	No	No	No	No	No
Potri.010G023200	AT3G21430	ALY3,ATALY3	DNA binding	_				Yes	No	No	No	Yes	No	No	No
Potri.010G024200	AT1G09070	(AT)SRC2,SRC2	soybean gene regulated by cold-2	_				No	No	Yes	No	No	No	No	No
Potri.010G027600	AT3G21550	AtDMP2,DMP2	DUF679 domain membrane protein 2	_				Yes	Yes	No	Yes	No	No	Yes	No
Potri.010G028900	AT4G15470	0	Bax inhibitor-1 family protein	_				No	Yes	Yes	Yes	No	No	Yes	Yes
Potri.010G029200	AT4G14290	0	alpha/beta-Hydrolases superfamily protein	_				Yes	Yes	Yes	Yes	Yes	No	No	Yes
Potri.010G030800	AT5G19070	0	SNARE associated Golgi protein family	_				Yes	Yes	Yes	Yes	Yes	Yes	No	Yes
Potri.010G033400	AT3G06035	0	Glycoprotein membrane precursor GPI-anchored	_				Yes	No	No	No	No	No	No	Yes
Potri.010G033500	AT3G01280	ATVDAC1,VDAC1	voltage dependent anion channel 1	_				Yes	No	No	No	No	No	Yes	No
Potri.010G035100	AT1G27100	0	Actin cross-linking protein	_				Yes	No	No	No	No	No	No	No
Potri.010G040100	AT1G10410	0	Protein of unknown function (DUF1336)	_				No	Yes	No	No	No	No	No	No
Potri.010G041600	AT1G23530	0	0	_				No	Yes	Yes	Yes	Yes	No	No	No
Potri.010G047200	AT1G67850	0	Protein of unknown function (DUF707)	_				Yes	Yes	Yes	No	Yes	No	No	No
Potri.010G058300	AT5G20165	0	0	_				Yes	No	No	No	No	No	No	No
Potri.010G068900	AT4G14305	0	Peroxisomal membrane 22 kDa (Mpv17/PMP22) family protein	_				Yes	No	No	No	No	No	No	No
Potri.010G075400	AT2G38870	0	Serine protease inhibitor, potato inhibitor I-type family protein	_				Yes	No	No	No	No	No	No	No
Potri.010G080400	AT2G26640	KCS11	3-ketoacyl-CoA synthase 11	_				No	Yes	Yes	No	Yes	No	No	Yes
Potri.010G083500	AT3G22750	0	Protein kinase superfamily protein	_				No	Yes	No	Yes	No	No	Yes	No
Potri.010G086800	AT3G22510	0	Pre-rRNA-processing protein TSR2, conserved region	_				Yes	Yes	No	Yes	No	No	No	No
Potri.010G089900	AT5G26330	0	Cupredoxin superfamily protein	_				Yes	No	No	Yes	No	No	No	No
Potri.010G090700	AT3G05980	0	0	_				Yes	No	Yes	No	No	No	No	No
Potri.010G092000	AT3G06030	ANP3,MAPKKK12,NP3	NPK1-related protein kinase 3	_				No	No	No	No	No	No	Yes	No
Potri.010G092700	AT1G27000	0	Protein of unknown function (DUF1664)	_				No	No	Yes	Yes	Yes	No	No	Yes
Potri.010G097900	AT2G02180	TOM3	tobamovirus multiplication protein 3	_				No	No	No	Yes	No	No	No	Yes
Potri.010G100200	AT2G02040	ATPTR2,ATPTR2-B,NTR1,PTR2,PTR2-B	peptide transporter 2	_				No	Yes	Yes	No	Yes	No	No	No
Potri.010G100600	AT2G37870	0	Bifunctional inhibitor/lipid-transfer protein/seed storage 2S albumin superfamily protein	_				No	No	Yes	Yes	No	No	No	No
Potri.010G102400	AT1G14730	0	Cytochrome b561/ferric reductase transmembrane protein family	_				No	No	Yes	No	No	No	No	No
Potri.010G104400	AT1G67980	CCOAMT	caffeoyl-CoA 3-O-methyltransferase	_				Yes	No	No	No	No	No	No	No
Potri.010G105900	AT1G14830	ADL1C,ADL5,DL1C,DRP1C	DYNAMIN-like 1C	_				Yes	No	No	No	No	No	Yes	Yes
Potri.010G106900	AT2G34930	0	disease resistance family protein / LRR family protein	_				Yes	No	Yes	No	No	No	No	No
Potri.010G109500	AT1G70730	0	Phosphoglucomutase/phosphomannomutase family protein	_				Yes	Yes	No	Yes	No	No	Yes	No
Potri.010G110800	AT1G70780	0	0	_				No	Yes	No	Yes	No	No	No	No
Potri.010G112900	AT5G37810	NIP4;1,NLM4	NOD26-like intrinsic protein 4;1	_				Yes	Yes	No	No	No	No	No	No
Potri.010G113500	AT2G01350	QPT	quinolinate phoshoribosyltransferase	_				No	No	Yes	No	No	No	No	No
Potri.010G115200	AT1G71090	0	Auxin efflux carrier family protein	_				Yes	No	Yes	Yes	No	No	No	Yes
Potri.010G115600	AT2G01275	0	RING/FYVE/PHD zinc finger superfamily protein	_				Yes	Yes	Yes	No	Yes	No	No	No
Potri.010G122600	AT1G68350	0	0	_				Yes	No	No	No	No	No	No	No
Potri.010G126000	AT1G13360	0	0	_				Yes	No	No	No	Yes	Yes	No	No
Potri.010G131800	AT1G68750	ATPPC4,PPC4	phosphoenolpyruvate carboxylase 4	_				Yes	No	No	No	No	No	No	No
Potri.010G133900	AT3G25570	0	Adenosylmethionine decarboxylase family protein	_				Yes	No	No	No	No	No	No	No
Potri.010G142400	AT5G49400	0	zinc knuckle (CCHC-type) family protein	_				Yes	No	No	No	No	No	No	No
Potri.010G144200	AT3G50140	0	Plant protein of unknown function (DUF247)	_				Yes	No	No	No	No	No	No	No
Potri.010G147700	AT5G49520	ATWRKY48,WRKY48	WRKY DNA-binding protein 48	WRKY				Yes	No	No	No	No	No	No	No
Potri.010G148300	AT5G49525	0	0	_				Yes	No	Yes	No	Yes	No	No	No
Potri.010G152600	AT1G10630	ARFA1F,ATARFA1F	ADP-ribosylation factor A1F	_				Yes	Yes	No	Yes	No	No	No	No
Potri.010G157600	AT1G26355	SP1L1	SPIRAL1-like1	_				No	No	No	Yes	No	Yes	No	Yes
Potri.010G158900	AT1G18650	PDCB3	plasmodesmata callose-binding protein 3	_				Yes	No	No	No	No	No	No	No
Potri.010G159300	AT1G26480	GF14 IOTA,GRF12	general regulatory factor 12	_				Yes	Yes	No	Yes	No	No	No	No
Potri.010G159400	AT1G13860	QUL1	QUASIMODO2 LIKE 1	_				Yes	Yes	No	Yes	No	No	Yes	No
Potri.010G159600	AT1G26610	0	C2H2-like zinc finger protein	C2H2				No	No	No	Yes	No	No	Yes	Yes
Potri.010G159900	AT1G26560	BGLU40	beta glucosidase 40	_				No	Yes	Yes	Yes	No	No	No	Yes
Potri.010G160800	AT5G61250	AtGUS1,GUS1	glucuronidase 1	_				No	No	Yes	No	No	No	No	No
Potri.010G161100	AT1G69330	0	RING/U-box superfamily protein	_				Yes	No	No	No	No	No	No	No
Potri.010G163500	0	0	0	_				No	No	Yes	No	No	No	No	No
Potri.010G166000	AT2G04660	APC2	anaphase-promoting complex/cyclosome 2	_				Yes	Yes	No	Yes	No	No	No	No
Potri.010G167300	AT2G03060	AGL30	AGAMOUS-like 30	M-type_MADS				Yes	Yes	Yes	No	No	No	Yes	No
Potri.010G169200	AT2G02960	0	RING/FYVE/PHD zinc finger superfamily protein	_				Yes	Yes	Yes	Yes	Yes	Yes	No	Yes
Potri.010G169600	AT3G18630	ATUNG,UNG	uracil dna glycosylase	_				Yes	No	No	No	No	No	No	No
Potri.010G171200	AT2G13620	ATCHX15,CHX15	cation/hydrogen exchanger 15	_				Yes	No	No	No	No	No	No	No
Potri.010G172300	AT1G16290	0	0	_				Yes	No	No	No	No	No	No	No
Potri.010G173900	AT3G12740	ALIS1	ALA-interacting subunit 1	_				Yes	No	No	No	No	Yes	No	No
Potri.010G175300	AT5G44680	0	DNA glycosylase superfamily protein	_				Yes	No	No	No	No	No	No	No
Potri.010G183300	AT2G38360	PRA1.B4	prenylated RAB acceptor 1.B4	_				Yes	No	No	No	No	No	No	No
Potri.010G183400	AT3G51740	IMK2	inflorescence meristem receptor-like kinase 2	_				Yes	No	No	Yes	No	No	No	No
Potri.010G188000	AT5G05600	0	2-oxoglutarate (2OG) and Fe(II)-dependent oxygenase superfamily protein	_				No	Yes	Yes	No	No	No	No	Yes
Potri.010G192500	AT1G07310	0	Calcium-dependent lipid-binding (CaLB domain) family protein	_				No	No	No	No	Yes	Yes	No	No
Potri.010G194100	AT3G11320	0	Nucleotide-sugar transporter family protein	_				No	Yes	Yes	Yes	No	No	No	No
Potri.010G194600	AT2G39890	ATPROT1,PROT1	proline transporter 1	_				Yes	Yes	Yes	Yes	No	No	Yes	No
Potri.010G197500	AT2G39830	DAR2	DA1-related protein 2	_				No	No	Yes	No	No	No	No	No
Potri.010G197600	AT2G39840	TOPP4	type one serine/threonine protein phosphatase 4	_				No	No	No	No	Yes	Yes	No	No
Potri.010G198700	AT3G53850	0	Uncharacterised protein family (UPF0497)	_				Yes	No	No	No	No	No	No	No
Potri.010G200700	AT3G55550	0	Concanavalin A-like lectin protein kinase family protein	_				Yes	No	No	No	No	No	No	No
Potri.010G201300	AT2G39720	RHC2A	RING-H2 finger C2A	_				Yes	Yes	Yes	Yes	Yes	No	No	Yes
Potri.010G201700	AT2G39705	DVL11,RTFL8	ROTUNDIFOLIA like 8	_				No	No	Yes	No	No	No	No	No
Potri.010G204300	AT3G12110	ACT11	actin-11	_				Yes	Yes	No	Yes	No	No	Yes	No
Potri.010G207600	AT5G59613	0	0	_				Yes	No	No	No	No	No	No	No
Potri.010G209400	AT2G37430	0	C2H2 and C2HC zinc fingers superfamily protein	C2H2				Yes	No	No	No	No	No	No	No
Potri.010G210800	AT3G09110	0	Protein of unknown function (DUF674)	_				Yes	No	No	No	No	No	No	No
Potri.010G217800	AT3G52300	ATPQ	ATP synthase D chain, mitochondrial	_				Yes	No	No	No	No	No	No	No
Potri.010G220700	AT2G37150	0	RING/U-box superfamily protein	_				Yes	Yes	Yes	Yes	Yes	No	Yes	Yes
Potri.010G221400	AT1G16670	0	Protein kinase superfamily protein	_				Yes	No	No	No	No	No	No	No
Potri.010G223900	AT5G04220	ATSYTC,NTMC2T1.3,NTMC2TYPE1.3,SYT3,SYTC	Calcium-dependent lipid-binding (CaLB domain) family protein	_				No	Yes	No	Yes	No	No	No	Yes
Potri.010G225000	AT3G18750	ATWNK6,WNK6,ZIK5	with no lysine (K) kinase 6	_				Yes	No	No	No	No	No	No	No
Potri.010G226500	AT3G54850	ATPUB14,PUB14	plant U-box 14	_				No	Yes	Yes	Yes	Yes	No	No	Yes
Potri.010G226700	AT3G10370	SDP6	FAD-dependent oxidoreductase family protein	_				Yes	Yes	Yes	Yes	No	No	Yes	Yes
Potri.010G231600	AT5G02420	0	0	_				Yes	Yes	Yes	Yes	Yes	No	Yes	Yes
Potri.010G236200	AT3G44610	0	Protein kinase superfamily protein	_				No	No	Yes	Yes	No	No	No	No
Potri.010G240000	AT2G38710	0	AMMECR1 family	_				No	No	No	No	No	No	Yes	No
Potri.010G242700	AT3G10640	VPS60.1	SNF7 family protein	_				No	No	Yes	No	Yes	Yes	No	No
Potri.010G244100	AT3G11760	0	0	_				No	Yes	No	Yes	No	No	Yes	No
Potri.010G245500	AT5G04890	RTM2	HSP20-like chaperones superfamily protein	_				No	No	Yes	Yes	Yes	No	No	No
Potri.010G245800	AT5G10380	ATRING1,RING1	RING/U-box superfamily protein	_				Yes	Yes	No	Yes	No	No	No	No
Potri.010G246800	AT5G17770	ATCBR,CBR,CBR1	NADH:cytochrome B5 reductase 1	_				No	No	Yes	No	No	No	No	No
Potri.010G249900	AT5G49830	EXO84B	exocyst complex component 84B	_				No	Yes	Yes	Yes	No	Yes	No	Yes
Potri.010G250600	AT1G51630	0	O-fucosyltransferase family protein	_				Yes	No	No	No	No	No	No	No
Potri.010G252500	AT1G16860	0	Ubiquitin-specific protease family C19-related protein	_				Yes	No	No	No	No	No	No	No
Potri.010G253900	AT3G20210	DELTA-VPE,DELTAVPE	delta vacuolar processing enzyme	_				Yes	No	No	No	No	No	No	No
Potri.011G000700	AT5G07610	0	F-box family protein	_				Yes	Yes	No	Yes	No	No	No	No
Potri.011G000800	AT4G04870	CLS	cardiolipin synthase	_				Yes	Yes	No	Yes	No	No	No	No
Potri.011G001800	AT4G21890	0	0	_				Yes	No	Yes	No	No	No	No	No
Potri.011G002500	AT3G21690	0	MATE efflux family protein	_				Yes	No	No	No	No	No	No	No
Potri.011G004300	AT1G62040	ATG8C	Ubiquitin-like superfamily protein	_				Yes	No	No	No	Yes	Yes	No	No
Potri.011G008400	AT5G36930	0	Disease resistance protein (TIR-NBS-LRR class) family	_				Yes	Yes	No	Yes	No	No	No	No
Potri.011G009800	AT4G22120	0	ERD (early-responsive to dehydration stress) family protein	_				Yes	No	No	No	No	No	No	No
Potri.011G015600	AT1G12000	0	Phosphofructokinase family protein	_				Yes	No	No	No	No	No	No	No
Potri.011G015900	AT1G12000	0	Phosphofructokinase family protein	_				Yes	No	No	No	No	No	No	No
Potri.011G024500	AT1G68680	0	0	_				No	Yes	No	Yes	No	No	Yes	Yes
Potri.011G026600	AT5G03240	UBQ3	polyubiquitin 3	_				No	Yes	Yes	Yes	Yes	No	Yes	Yes
Potri.011G031500	AT4G21310	0	Protein of unknown function (DUF1218)	_				No	No	Yes	Yes	No	No	No	No
Potri.011G033100	AT4G27270	0	Quinone reductase family protein	_				Yes	No	No	No	Yes	Yes	No	Yes
Potri.011G037200	AT3G07870	0	F-box and associated interaction domains-containing protein	_				Yes	Yes	No	Yes	No	No	No	No
Potri.011G039800	AT1G11360	0	Adenine nucleotide alpha hydrolases-like superfamily protein	_				Yes	No	No	No	No	No	No	No
Potri.011G041700	AT4G05070	0	Wound-responsive family protein	_				No	No	Yes	No	No	No	No	No
Potri.011G046300	AT1G11112	0	0	_				Yes	No	No	No	No	No	No	No
Potri.011G051600	AT5G16820	ATHSF3,ATHSFA1B,HSF3,HSFA1B	heat shock factor 3	HSF				Yes	No	Yes	No	No	No	No	No
Potri.011G051900	AT2G33793	0	0	_				Yes	No	No	No	No	No	No	No
Potri.011G054200	AT4G21020	0	Late embryogenesis abundant protein (LEA) family protein	_				Yes	No	No	No	No	No	No	No
Potri.011G055900	AT2G33810	SPL3	squamosa promoter binding protein-like 3	SBP				Yes	No	No	No	No	No	No	No
Potri.011G058000	AT4G18425	0	Protein of unknown function (DUF679)	_				Yes	Yes	No	Yes	No	No	Yes	No
Potri.011G064400	AT4G18550	0	alpha/beta-Hydrolases superfamily protein	_				No	No	No	Yes	No	No	No	No
Potri.011G065500	AT2G40200	0	basic helix-loop-helix (bHLH) DNA-binding superfamily protein	bHLH				Yes	No	Yes	No	No	No	No	No
Potri.011G067400	AT5G45840	0	Leucine-rich repeat protein kinase family protein	_				Yes	No	No	Yes	No	No	No	No
Potri.011G071800	AT1G78700	BEH4	BES1/BZR1 homolog 4	BES1				No	No	No	No	Yes	No	No	No
Potri.011G071900	AT1G29800	0	RING/FYVE/PHD-type zinc finger family protein	_				No	Yes	Yes	Yes	Yes	No	Yes	Yes
Potri.011G076900	AT1G29640	0	Protein of unknown function, DUF584	_				Yes	Yes	Yes	Yes	No	No	Yes	No
Potri.011G077400	AT4G14130	XTH15,XTR7	xyloglucan endotransglucosylase/hydrolase 15	_				Yes	Yes	No	No	No	No	No	No
Potri.011G079100	AT4G18160	ATKCO6,ATTPK3,KCO6,TPK3	Ca2+ activated outward rectifying K+ channel 6	_				No	No	Yes	No	No	No	No	No
Potri.011G080700	AT5G46250	0	RNA-binding protein	_				Yes	No	No	No	No	No	No	No
Potri.011G081500	AT1G30280	0	Chaperone DnaJ-domain superfamily protein	_				No	No	Yes	No	No	No	No	No
Potri.011G081600	AT1G30300	0	Metallo-hydrolase/oxidoreductase superfamily protein	_				Yes	No	No	No	No	No	No	Yes
Potri.011G082000	AT4G26750	0	hydroxyproline-rich glycoprotein family protein	_				No	No	Yes	No	Yes	Yes	No	No
Potri.011G083600	AT2G34610	0	0	_				Yes	No	No	No	No	No	No	No
Potri.011G088100	AT3G07810	0	RNA-binding (RRM/RBD/RNP motifs) family protein	_				Yes	Yes	No	Yes	No	No	Yes	No
Potri.011G089600	AT3G20475	ATMSH5,MSH5	MUTS-homologue 5	_				No	No	Yes	No	No	No	No	No
Potri.011G092600	AT5G55290	0	ATPase, V0 complex, subunit E	_				No	No	No	Yes	No	No	No	No
Potri.011G094900	AT4G26570	ATCBL3,CBL3	calcineurin B-like 3	_				Yes	Yes	Yes	Yes	No	No	Yes	Yes
Potri.011G102100	AT1G78540	ATSHB,SHB,STATLB	SH2 domain protein B	STAT				Yes	No	No	No	No	No	No	No
Potri.011G103700	AT1G78570	ATRHM1,RHM1,ROL1	rhamnose biosynthesis 1	_				Yes	Yes	No	Yes	No	No	Yes	No
Potri.011G110900	AT2G42590	GF14 MU,GRF9	general regulatory factor 9	_				No	No	No	Yes	Yes	No	No	Yes
Potri.011G111400	AT1G78870	UBC13A,UBC35	ubiquitin-conjugating enzyme 35	_				Yes	No	No	No	Yes	Yes	No	No
Potri.011G111700	AT1G53290	0	Galactosyltransferase family protein	_				Yes	No	No	No	No	No	No	No
Potri.011G119900	AT1G04360	0	RING/U-box superfamily protein	_				Yes	Yes	No	Yes	No	No	No	No
Potri.011G122300	AT1G52920	GCR2,GPCR	G protein coupled receptor	_				No	No	Yes	No	No	No	No	No
Potri.011G126300	AT5G54240	0	Protein of unknown function (DUF1223)	_				No	Yes	No	Yes	No	No	Yes	Yes
Potri.011G135400	AT3G20570	AtENODL9,ENODL9	early nodulin-like protein 9	_				No	No	Yes	No	No	No	No	No
Potri.011G135600	AT1G50940	ETFALPHA	electron transfer flavoprotein alpha	_				Yes	Yes	Yes	Yes	No	No	Yes	No
Potri.011G136300	AT5G54840	ATSGP1,SGP1	Ras-related small GTP-binding family protein	_				Yes	No	No	No	No	No	No	No
Potri.011G139000	AT2G32645	0	Domain of unknown function (DUF313)	_				Yes	Yes	No	Yes	No	No	No	No
Potri.011G140400	AT1G78380	ATGSTU19,GST8,GSTU19	glutathione S-transferase TAU 19	_				Yes	No	No	No	No	No	No	No
Potri.011G140700	AT1G78380	ATGSTU19,GST8,GSTU19	glutathione S-transferase TAU 19	_				Yes	No	No	No	No	No	No	No
Potri.011G144100	AT3G28150	TBL22	TRICHOME BIREFRINGENCE-LIKE 22	_				Yes	Yes	No	No	No	No	No	No
Potri.011G146800	AT1G78690	0	Phospholipid/glycerol acyltransferase family protein	_				Yes	No	No	No	No	No	No	No
Potri.011G147600	AT1G33170	0	S-adenosyl-L-methionine-dependent methyltransferases superfamily protein	_				No	Yes	Yes	No	Yes	No	No	Yes
Potri.011G149100	AT1G63310	0	0	_				No	No	Yes	Yes	No	No	No	No
Potri.011G157600	AT4G20790	0	Leucine-rich repeat protein kinase family protein	_				Yes	Yes	No	No	No	No	No	No
Potri.011G164800	AT5G56040	0	Leucine-rich receptor-like protein kinase family protein	_				No	No	No	No	No	No	Yes	No
Potri.011G164900	AT5G56020	0	Got1/Sft2-like vescicle transport protein family	_				No	No	Yes	No	Yes	Yes	No	No
Potri.011G168500	AT5G56170	LLG1	LORELEI-LIKE-GPI-ANCHORED PROTEIN 1	_				No	No	Yes	No	No	No	No	No
Potri.012G001400	AT5G61430	ANAC100,ATNAC5,NAC100	NAC domain containing protein 100	NAC				Yes	Yes	Yes	No	Yes	No	No	Yes
Potri.012G001700	AT2G46420	0	Plant protein 1589 of unknown function	_				Yes	No	No	No	No	No	No	No
Potri.012G004400	AT3G49590	0	Autophagy-related protein 13	_				No	Yes	Yes	Yes	Yes	No	No	Yes
Potri.012G008500	AT3G11010	AtRLP34,RLP34	receptor like protein 34	_				Yes	No	No	No	No	No	No	No
Potri.012G010900	0	0	0	_				Yes	Yes	No	Yes	No	No	No	No
Potri.012G021500	0	0	0	_				Yes	No	No	Yes	No	No	No	No
Potri.012G023500	AT1G57680	0	0	_				Yes	Yes	No	No	No	No	No	No
Potri.012G029700	0	0	0	_				Yes	Yes	No	Yes	No	No	No	No
Potri.012G033100	AT5G53310	0	myosin heavy chain-related	_				Yes	Yes	No	Yes	No	No	Yes	No
Potri.012G036100	AT3G19180	ARC6H,ATCDP1,CDP1,PARC6	paralog of ARC6	_				Yes	No	No	No	No	No	No	No
Potri.012G037200	AT1G73370	ATSUS6,SUS6	sucrose synthase 6	_				No	No	Yes	Yes	No	No	No	No
Potri.012G041900	AT1G68090	ANN5,ANNAT5	annexin 5	_				Yes	No	No	No	Yes	Yes	No	No
Potri.012G042800	AT1G05260	RCI3,RCI3A	Peroxidase superfamily protein	_				No	Yes	No	No	No	No	No	No
Potri.012G044000	0	0	0	_				No	Yes	Yes	Yes	Yes	No	Yes	Yes
Potri.012G047100	AT3G17980	0	Calcium-dependent lipid-binding (CaLB domain) family protein	_				Yes	No	No	Yes	No	No	No	Yes
Potri.012G048600	AT3G18040	MPK9	MAP kinase 9	_				No	Yes	Yes	Yes	Yes	No	Yes	Yes
Potri.012G049200	AT3G18060	0	transducin family protein / WD-40 repeat family protein	_				Yes	No	No	No	No	No	No	No
Potri.012G055200	AT1G25370	0	Protein of unknown function (DUF1639)	_				Yes	Yes	No	Yes	No	No	Yes	No
Potri.012G056900	AT1G49140	0	Complex I subunit NDUFS6	_				Yes	No	No	Yes	No	No	No	Yes
Potri.012G057300	AT5G08160	ATPK3,PK3	serine/threonine protein kinase 3	_				Yes	No	No	Yes	Yes	Yes	No	Yes
Potri.012G058900	AT1G70330	ENT1,ENT1AT	equilibrative nucleotide transporter 1	_				Yes	Yes	No	Yes	No	No	Yes	No
Potri.012G060600	AT1G73920	0	alpha/beta-Hydrolases superfamily protein	_				No	No	Yes	No	No	No	No	No
Potri.012G062400	0	0	0	_				Yes	Yes	No	Yes	No	No	No	No
Potri.012G066200	AT1G18640	PSP	3-phosphoserine phosphatase	_				No	No	Yes	No	No	No	No	No
Potri.012G066700	AT5G61210	ATSNAP33,ATSNAP33B,SNAP33,SNP33	soluble N-ethylmaleimide-sensitive factor adaptor protein 33	_				Yes	No	No	No	Yes	No	No	No
Potri.012G067500	AT5G07800	0	Flavin-binding monooxygenase family protein	_				Yes	No	No	No	No	No	No	No
Potri.012G068200	AT5G61350	0	Protein kinase superfamily protein	_				Yes	Yes	No	Yes	No	No	No	No
Potri.012G068700	AT1G74460	0	GDSL-like Lipase/Acylhydrolase superfamily protein	_				Yes	No	Yes	No	No	No	No	No
Potri.012G075600	AT1G74920	ALDH10A8	aldehyde dehydrogenase 10A8	_				Yes	No	Yes	No	No	No	No	No
Potri.012G078100	AT2G26730	0	Leucine-rich repeat protein kinase family protein	_				Yes	No	No	No	No	No	No	No
Potri.012G078300	AT5G62865	0	0	_				No	Yes	No	Yes	No	No	Yes	No
Potri.012G082200	AT1G10650	0	SBP (S-ribonuclease binding protein) family protein	_				Yes	No	Yes	No	No	No	No	Yes
Potri.012G082400	AT5G62960	0	0	_				No	Yes	Yes	Yes	No	No	No	No
Potri.012G085600	AT3G11330	PIRL9	plant intracellular ras group-related LRR 9	_				No	Yes	Yes	Yes	No	No	No	No
Potri.012G088400	AT1G17100	0	SOUL heme-binding family protein	_				Yes	No	Yes	No	No	No	No	No
Potri.012G088800	0	0	0	_				No	No	Yes	No	No	No	No	No
Potri.012G090900	AT5G50260	0	Cysteine proteinases superfamily protein	_				Yes	Yes	Yes	Yes	No	No	Yes	No
Potri.012G091000	AT5G50260	0	Cysteine proteinases superfamily protein	_				Yes	No	No	No	No	No	No	No
Potri.012G094100	AT1G13440	GAPC-2,GAPC2	glyceraldehyde-3-phosphate dehydrogenase C2	_				Yes	No	No	No	No	No	No	No
Potri.012G094500	AT5G03860	MLS	malate synthase	_				No	No	Yes	No	No	No	No	No
Potri.012G095000	AT5G63380	0	AMP-dependent synthetase and ligase family protein	_				Yes	No	Yes	Yes	No	No	No	Yes
Potri.012G099400	AT3G03360	0	F-box/RNI-like superfamily protein	_				Yes	No	No	No	No	No	No	No
Potri.012G100400	AT3G48680	GAMMA CAL2	gamma carbonic anhydrase-like 2	_				Yes	No	No	No	No	No	No	Yes
Potri.012G101500	AT1G08510	FATB	fatty acyl-ACP thioesterases B	_				No	No	Yes	Yes	No	No	No	Yes
Potri.012G103500	AT5G13180	ANAC083,NAC083,VNI2	NAC domain containing protein 83	NAC				Yes	No	No	No	No	No	No	No
Potri.012G105100	AT5G14040	PHT3;1	phosphate transporter 3;1	_				Yes	Yes	No	Yes	No	No	No	No
Potri.012G107800	AT4G23490	0	Protein of unknown function (DUF604)	_				Yes	No	No	No	No	No	No	No
Potri.012G110200	AT5G51030	0	NAD(P)-binding Rossmann-fold superfamily protein	_				Yes	No	No	No	No	No	No	No
Potri.012G110700	AT5G51050	0	Mitochondrial substrate carrier family protein	_				No	No	Yes	No	Yes	No	Yes	No
Potri.012G112800	AT1G69940	ATPPME1,PPME1	Pectin lyase-like superfamily protein	_				Yes	No	No	No	No	No	No	No
Potri.012G113700	AT5G51150	0	Mitochondrial import inner membrane translocase subunit Tim17/Tim22/Tim23 family protein	_				Yes	No	No	No	Yes	No	No	No
Potri.012G114900	AT1G69940	ATPPME1,PPME1	Pectin lyase-like superfamily protein	_				Yes	No	No	No	No	No	No	No
Potri.012G115200	AT1G69940	ATPPME1,PPME1	Pectin lyase-like superfamily protein	_				Yes	No	No	No	No	No	No	No
Potri.012G116900	AT5G45160	0	Root hair defective 3 GTP-binding protein (RHD3)	_				No	No	No	Yes	No	No	No	Yes
Potri.012G125500	AT5G05010	0	clathrin adaptor complexes medium subunit family protein	_				Yes	No	No	No	No	No	No	No
Potri.012G131100	AT5G51740	0	Peptidase family M48 family protein	_				No	Yes	Yes	Yes	No	No	Yes	Yes
Potri.013G000900	AT3G05910	0	Pectinacetylesterase family protein	_				Yes	Yes	No	Yes	No	No	Yes	No
Potri.013G002400	AT5G26600	0	Pyridoxal phosphate (PLP)-dependent transferases superfamily protein	_				Yes	No	Yes	No	Yes	No	No	No
Potri.013G003700	AT1G56720	0	Protein kinase superfamily protein	_				Yes	No	Yes	No	No	No	No	No
Potri.013G004400	AT1G09430	ACLA-3	ATP-citrate lyase A-3	_				Yes	No	No	No	No	No	No	No
Potri.013G005100	AT1G56700	0	Peptidase C15, pyroglutamyl peptidase I-like	_				No	No	Yes	Yes	Yes	No	No	Yes
Potri.013G010600	AT3G05725	0	Protein of unknown function (DUF3511)	_				No	Yes	No	Yes	No	No	Yes	No
Potri.013G011500	AT5G27000	ATK4,KATD	kinesin 4	_				No	No	No	Yes	No	No	No	No
Potri.013G012500	AT5G12210	AtRGTB1,RGTB1	RAB geranylgeranyl transferase beta subunit 1	_				Yes	No	No	No	No	No	No	No
Potri.013G012700	AT1G09155	AtPP2-B15,PP2-B15	phloem protein 2-B15	_				Yes	Yes	No	Yes	No	No	No	No
Potri.013G013700	AT1G09150	0	pseudouridine synthase and archaeosine transglycosylase (PUA) domain-containing protein	_				No	No	No	Yes	No	No	No	Yes
Potri.013G014600	AT1G02816	0	Protein of unknown function, DUF538	_				Yes	No	No	Yes	Yes	No	Yes	Yes
Potri.013G017300	AT3G05500	0	Rubber elongation factor protein (REF)	_				No	Yes	Yes	Yes	No	No	Yes	No
Potri.013G017700	AT5G27690	0	Heavy metal transport/detoxification superfamily protein	_				No	No	No	No	Yes	Yes	No	No
Potri.013G018800	AT3G05420	ACBP4	acyl-CoA binding protein 4	_				Yes	No	No	No	No	No	No	No
Potri.013G023500	0	0	0	_				No	No	Yes	No	No	No	No	No
Potri.013G025400	AT5G19080	0	RING/U-box superfamily protein	_				Yes	No	No	No	No	No	No	Yes
Potri.013G026300	AT1G54790	0	GDSL-like Lipase/Acylhydrolase superfamily protein	_				No	No	Yes	Yes	No	No	No	No
Potri.013G027700	AT1G08930	ERD6	Major facilitator superfamily protein	_				Yes	No	No	No	No	No	No	No
Potri.013G030000	AT2G32300	UCC1	uclacyanin 1	_				Yes	No	No	No	No	No	No	No
Potri.013G030200	AT2G32300	UCC1	uclacyanin 1	_				Yes	No	No	No	No	No	No	No
Potri.013G031000	AT3G05000	0	Transport protein particle (TRAPP) component	_				No	No	Yes	No	No	No	No	No
Potri.013G032500	AT3G47590	0	alpha/beta-Hydrolases superfamily protein	_				Yes	No	No	No	No	No	No	No
Potri.013G036700	AT4G08850	0	Leucine-rich repeat receptor-like protein kinase family protein	_				No	No	Yes	No	No	No	No	No
Potri.013G039300	AT4G14746	0	0	_				Yes	No	Yes	No	No	No	No	No
Potri.013G039500	AT3G04780	0	Protein of unknown function (DUF1000)	_				Yes	No	No	No	No	No	No	Yes
Potri.013G042400	AT1G08790	0	Protein of unknown function (DUF1685)	_				Yes	No	No	No	No	No	No	No
Potri.013G042900	AT3G04620	0	Alba DNA/RNA-binding protein	_				Yes	Yes	No	No	No	No	No	No
Potri.013G047300	AT5G28850	0	Calcium-binding EF-hand family protein	_				Yes	No	No	No	No	No	No	No
Potri.013G052400	AT2G01050	0	zinc ion binding;nucleic acid binding	_				Yes	Yes	No	Yes	No	No	No	No
Potri.013G053400	AT3G04090	SIP1;1,SIP1A	small and basic intrinsic protein 1A	_				Yes	No	No	No	No	No	No	No
Potri.013G053600	AT5G15010	0	Tetratricopeptide repeat (TPR)-like superfamily protein	_				Yes	No	No	No	No	No	No	No
Potri.013G054900	AT1G54400	0	HSP20-like chaperones superfamily protein	_				No	Yes	Yes	Yes	No	No	No	No
Potri.013G056400	AT3G13540	ATMYB5,MYB5	myb domain protein 5	MYB				No	No	Yes	No	No	No	No	No
Potri.013G057100	AT3G03860	APRL5,ATAPRL5	APR-like 5	_				Yes	No	No	No	No	No	No	No
Potri.013G057900	AT3G03900	APK3	adenosine-5\'-phosphosulfate (APS) kinase 3	_				Yes	Yes	No	Yes	No	No	No	No
Potri.013G058800	AT1G54390	ING2	PHD finger protein-related	_				Yes	No	No	No	No	No	No	No
Potri.013G061800	AT5G17920	ATCIMS,ATMETS,ATMS1	Cobalamin-independent synthase family protein	_				Yes	No	No	No	No	No	No	No
Potri.013G062700	AT2G21720	0	Plant protein of unknown function (DUF639)	_				Yes	No	No	No	No	No	No	No
Potri.013G067300	AT5G17770	ATCBR,CBR,CBR1	NADH:cytochrome B5 reductase 1	_				Yes	No	No	No	No	No	No	No
Potri.013G080100	AT3G02970	EXL6	EXORDIUM like 6	_				Yes	No	No	No	No	No	No	No
Potri.013G082100	AT3G03070	0	NADH-ubiquinone oxidoreductase-related	_				Yes	No	No	No	No	No	No	Yes
Potri.013G083300	AT3G10960	ATAZG1,AZG1	AZA-guanine resistant1	_				No	Yes	No	No	No	No	No	No
Potri.013G084000	AT2G30300	0	Major facilitator superfamily protein	_				Yes	No	No	No	No	No	No	No
Potri.013G086500	AT3G02800	0	Tyrosine phosphatase family protein	_				No	Yes	No	Yes	No	No	Yes	No
Potri.013G086700	AT5G36290	0	Uncharacterized protein family (UPF0016)	_				Yes	Yes	No	Yes	Yes	No	Yes	No
Potri.013G094900	AT4G10170	0	SNARE-like superfamily protein	_				No	No	No	No	Yes	Yes	No	No
Potri.013G095900	AT5G18510	0	Aminotransferase-like, plant mobile domain family protein	_				Yes	Yes	No	Yes	No	No	No	No
Potri.013G099400	AT1G07160	0	Protein phosphatase 2C family protein	_				No	Yes	No	Yes	No	No	No	No
Potri.013G101600	AT4G10040	CYTC-2	cytochrome c-2	_				Yes	Yes	Yes	Yes	No	No	Yes	Yes
Potri.013G104500	AT1G33980	ATUPF3,UPF3	Smg-4/UPF3 family protein	_				Yes	Yes	No	Yes	No	No	No	No
Potri.013G105700	AT1G22520	0	Domain of unknown function (DUF543)	_				Yes	No	No	No	No	No	No	No
Potri.013G110300	AT5G07610	0	F-box family protein	_				Yes	No	No	No	No	No	No	No
Potri.013G111700	AT1G22680	0	0	_				Yes	No	Yes	Yes	No	No	No	No
Potri.013G113000	AT1G71940	0	SNARE associated Golgi protein family	_				No	Yes	Yes	Yes	No	No	Yes	Yes
Potri.013G117700	AT1G53270	0	ABC-2 type transporter family protein	_				No	Yes	No	Yes	No	No	No	Yes
Potri.013G123900	AT1G06280	LBD2	LOB domain-containing protein 2	LBD				Yes	Yes	No	Yes	No	No	No	No
Potri.013G125100	AT3G54420	ATCHITIV,ATEP3,CHIV,EP3	homolog of carrot EP3-3 chitinase	_				Yes	No	No	No	No	No	No	No
Potri.013G127200	AT3G59690	IQD13	IQ-domain 13	_				No	No	No	Yes	No	No	No	Yes
Potri.013G130800	AT1G53025	0	Ubiquitin-conjugating enzyme family protein	_				Yes	No	No	No	No	No	No	No
Potri.013G131500	AT5G13900	0	Bifunctional inhibitor/lipid-transfer protein/seed storage 2S albumin superfamily protein	_				Yes	No	Yes	No	No	No	No	No
Potri.013G144700	AT2G20840	0	Secretory carrier membrane protein (SCAMP) family protein	_				Yes	No	No	No	No	No	No	Yes
Potri.013G147800	AT4G21450	0	PapD-like superfamily protein	_				Yes	No	No	Yes	No	No	No	No
Potri.013G149200	AT2G31180	ATMYB14,MYB14,MYB14AT	myb domain protein 14	MYB				Yes	No	No	No	No	No	No	No
Potri.013G153800	AT3G10985	ATWI-12,SAG20,WI12	senescence associated gene 20	_				Yes	No	No	Yes	No	No	No	No
Potri.013G155500	AT2G30370	CHAL,EPFL6	allergen-related	_				Yes	No	No	No	No	No	No	No
Potri.013G155600	AT2G30360	CIPK11,PKS5,SIP4,SNRK3.22	SOS3-interacting protein 4	_				Yes	No	No	No	No	No	No	Yes
Potri.013G155700	AT5G58370	0	P-loop containing nucleoside triphosphate hydrolases superfamily protein	_				Yes	No	Yes	No	No	No	No	No
Potri.013G155800	AT5G58375	0	Methyltransferase-related protein	_				No	No	Yes	No	Yes	Yes	No	No
Potri.013G156100	AT1G06930	0	0	_				Yes	No	No	No	No	No	No	No
Potri.013G156900	AT2G40620	0	Basic-leucine zipper (bZIP) transcription factor family protein	bZIP				Yes	No	No	No	No	No	No	No
Potri.013G160500	AT5G58270	ATATM3,ATM3,STA1	ABC transporter of the mitochondrion 3	_				Yes	No	No	No	No	No	No	No
Potri.014G000300	0	0	0	_				Yes	No	No	No	No	No	No	No
Potri.014G004000	AT3G20020	ATPRMT6,PRMT6	protein arginine methyltransferase 6	_				Yes	No	No	No	No	No	No	No
Potri.014G014000	AT3G49780	ATPSK3 (FORMER SYMBOL),ATPSK4,PSK4	phytosulfokine 4 precursor	_				No	No	Yes	No	No	No	No	No
Potri.014G014200	AT1G10720	0	BSD domain-containing protein	_				No	Yes	Yes	Yes	No	No	Yes	Yes
Potri.014G019100	AT1G27700	0	Syntaxin/t-SNARE family protein	_				No	Yes	Yes	Yes	Yes	No	No	Yes
Potri.014G020100	AT5G59845	0	Gibberellin-regulated family protein	_				Yes	No	No	No	No	No	No	No
Potri.014G029200	AT1G07700	0	Thioredoxin superfamily protein	_				Yes	No	No	No	No	No	No	No
Potri.014G031200	AT1G47380	0	Protein phosphatase 2C family protein	_				Yes	Yes	Yes	Yes	No	No	Yes	Yes
Potri.014G034800	AT5G42690	0	Protein of unknown function, DUF547	_				Yes	No	No	No	No	No	No	No
Potri.014G036600	AT1G47655	0	Dof-type zinc finger DNA-binding family protein	Dof				Yes	No	No	No	No	No	No	No
Potri.014G038000	AT4G31940	CYP82C4	cytochrome P450, family 82, subfamily C, polypeptide 4	_				Yes	No	Yes	No	No	No	No	No
Potri.014G038600	AT2G23450	0	Protein kinase superfamily protein	_				Yes	No	Yes	No	Yes	No	No	No
Potri.014G041200	AT1G75060	0	0	_				Yes	No	No	No	No	No	No	No
Potri.014G042200	AT1G80950	0	Phospholipid/glycerol acyltransferase family protein	_				Yes	No	Yes	No	Yes	No	No	Yes
Potri.014G043200	AT1G53820	0	RING/U-box superfamily protein	_				Yes	No	Yes	No	No	No	No	No
Potri.014G044100	AT5G46940	0	Plant invertase/pectin methylesterase inhibitor superfamily protein	_				No	Yes	No	Yes	No	No	Yes	Yes
Potri.014G049600	AT3G60280	UCC3	uclacyanin 3	_				Yes	No	Yes	No	No	No	No	No
Potri.014G050400	AT2G44740	CYCP4;1	cyclin p4;1	_				Yes	No	No	No	No	No	No	Yes
Potri.014G053000	AT5G47030	0	ATPase, F1 complex, delta/epsilon subunit	_				Yes	No	No	No	No	No	No	Yes
Potri.014G053500	AT5G45290	0	RING/U-box superfamily protein	_				No	No	Yes	No	Yes	Yes	No	No
Potri.014G055700	AT2G44940	0	Integrase-type DNA-binding superfamily protein	ERF				Yes	No	No	No	Yes	No	No	Yes
Potri.014G056500	0	0	0	_				Yes	No	No	No	No	No	No	No
Potri.014G060300	AT4G16520	ATG8F	Ubiquitin-like superfamily protein	_				Yes	No	No	No	No	No	No	No
Potri.014G067700	AT4G08900	0	arginase	_				Yes	No	Yes	No	Yes	Yes	No	No
Potri.014G068400	AT1G02000	GAE2	UDP-D-glucuronate 4-epimerase 2	_				No	No	No	Yes	No	No	No	No
Potri.014G070400	AT2G45420	LBD18	LOB domain-containing protein 18	LBD				No	Yes	No	Yes	Yes	No	Yes	No
Potri.014G072100	AT2G45510	CYP704A2	cytochrome P450, family 704, subfamily A, polypeptide 2	_				Yes	No	No	No	No	No	No	No
Potri.014G073100	AT2G45600	0	alpha/beta-Hydrolases superfamily protein	_				Yes	No	Yes	No	No	No	No	No
Potri.014G078600	AT2G45760	BAL,BAP2	BON association protein 2	_				Yes	No	Yes	No	No	No	No	No
Potri.014G079000	AT4G35410	0	Clathrin adaptor complex small chain family protein	_				Yes	No	No	No	Yes	No	No	Yes
Potri.014G082400	AT4G00710	BSK3	BR-signaling kinase 3	_				Yes	No	No	No	No	No	No	No
Potri.014G085200	AT4G01590	0	0	_				Yes	No	No	No	No	No	No	No
Potri.014G085900	AT4G29910	ATORC5,ORC5	origin recognition complex protein 5	_				No	No	No	No	No	No	Yes	No
Potri.014G086000	AT4G00355	0	0	_				No	Yes	Yes	No	Yes	No	No	Yes
Potri.014G087400	AT3G09740	ATSYP71,SYP71	syntaxin of plants 71	_				No	Yes	Yes	Yes	Yes	No	No	Yes
Potri.014G087600	AT4G23470	0	PLAC8 family protein	_				Yes	No	Yes	No	Yes	Yes	No	No
Potri.014G090700	AT2G46130	ATWRKY43,WRKY43	WRKY DNA-binding protein 43	WRKY				Yes	No	Yes	No	No	No	No	No
Potri.014G094000	AT4G01140	0	Protein of unknown function (DUF1191)	_				Yes	No	No	Yes	No	No	No	No
Potri.014G095500	AT2G46370	FIN219,JAR1	Auxin-responsive GH3 family protein	_				Yes	No	No	No	No	No	No	No
Potri.014G096400	AT1G01370	CENH3,HTR12	Histone superfamily protein	_				Yes	No	No	No	No	No	No	No
Potri.014G102300	AT2G46620	0	P-loop containing nucleoside triphosphate hydrolases superfamily protein	_				No	Yes	Yes	Yes	Yes	No	No	Yes
Potri.014G103600	AT2G46710	0	Rho GTPase activating protein with PAK-box/P21-Rho-binding domain	_				Yes	No	No	No	No	No	No	No
Potri.014G107100	AT1G01050	AtPPa1,PPa1	pyrophosphorylase 1	_				Yes	Yes	Yes	Yes	No	No	Yes	Yes
Potri.014G109700	AT1G28200	FIP1	FH interacting protein 1	_				Yes	No	No	No	Yes	Yes	No	No
Potri.014G110000	AT1G27680	APL2	ADPGLC-PPase large subunit	_				No	Yes	No	Yes	No	No	Yes	Yes
Potri.014G110500	AT2G46920	POL	Protein phosphatase 2C family protein	_				Yes	No	No	No	No	No	No	No
Potri.014G111100	AT1G07830	0	ribosomal protein L29 family protein	_				Yes	No	No	No	No	No	No	No
Potri.014G118900	0	0	0	_				Yes	No	No	No	No	No	No	No
Potri.014G129600	AT2G47690	0	NADH-ubiquinone oxidoreductase-related	_				Yes	No	No	No	No	No	No	Yes
Potri.014G130200	0	0	0	_				No	No	Yes	No	No	No	No	No
Potri.014G132300	AT3G62770	AtATG18a	Transducin/WD40 repeat-like superfamily protein	_				Yes	No	No	No	Yes	No	No	No
Potri.014G135100	AT2G47930	AGP26,ATAGP26	arabinogalactan protein 26	_				Yes	No	No	No	No	No	Yes	No
Potri.014G137900	0	0	0	_				No	No	No	No	No	No	No	Yes
Potri.014G140200	AT3G02070	0	Cysteine proteinases superfamily protein	_				Yes	Yes	Yes	Yes	Yes	Yes	No	Yes
Potri.014G146400	AT1G05840	0	Eukaryotic aspartyl protease family protein	_				No	Yes	Yes	No	Yes	No	Yes	Yes
Potri.014G153400	AT2G05710	ACO3	aconitase 3	_				Yes	Yes	Yes	Yes	No	No	Yes	Yes
Potri.014G153900	AT1G19020	0	0	_				Yes	Yes	No	Yes	No	No	Yes	Yes
Potri.014G157200	AT4G15410	PUX5	serine/threonine protein phosphatase 2A 55 kDa regulatory subunit B prime gamma	_				Yes	Yes	No	No	No	No	No	No
Potri.014G158600	AT1G05020	0	ENTH/ANTH/VHS superfamily protein	_				Yes	Yes	No	No	No	No	No	No
Potri.014G160800	AT1G04960	0	Protein of unknown function (DUF1664)	_				Yes	Yes	Yes	Yes	Yes	Yes	No	Yes
Potri.014G163100	AT5G35700	FIM2	fimbrin-like protein 2	_				Yes	No	No	No	No	No	No	No
Potri.014G164600	AT5G35740	0	Carbohydrate-binding X8 domain superfamily protein	_				No	No	No	No	No	No	Yes	No
Potri.014G169400	AT2G04350	LACS8	AMP-dependent synthetase and ligase family protein	_				Yes	No	Yes	No	No	No	No	No
Potri.014G172200	AT4G12650	0	Endomembrane protein 70 protein family	_				Yes	No	No	No	No	No	No	No
Potri.014G175900	AT3G59500	0	Integral membrane HRF1 family protein	_				Yes	No	No	No	No	No	No	No
Potri.014G179100	AT1G05160	ATKAO1,CYP88A3,KAO1	cytochrome P450, family 88, subfamily A, polypeptide 3	_				Yes	No	Yes	No	No	No	No	No
Potri.014G181500	AT1G75160	0	Protein of unknown function (DUF620)	_				Yes	No	No	No	No	No	No	No
Potri.014G186800	AT5G05590	PAI2	phosphoribosylanthranilate isomerase 2	_				No	No	Yes	No	No	No	No	No
Potri.014G189500	AT3G07080	0	EamA-like transporter family	_				No	Yes	Yes	Yes	No	No	No	Yes
Potri.015G001800	AT4G01575	0	serine protease inhibitor, Kazal-type family protein	_				Yes	Yes	No	Yes	No	No	Yes	Yes
Potri.015G003600	AT1G05260	RCI3,RCI3A	Peroxidase superfamily protein	_				Yes	No	Yes	No	No	No	No	No
Potri.015G004200	AT5G54130	0	Calcium-binding endonuclease/exonuclease/phosphatase family	_				No	No	No	Yes	No	No	No	Yes
Potri.015G005600	AT5G64180	0	0	_				Yes	No	No	No	No	No	No	Yes
Potri.015G009200	AT4G27745	0	Yippee family putative zinc-binding protein	_				Yes	No	Yes	No	Yes	Yes	No	No
Potri.015G010200	AT4G27780	ACBP2	acyl-CoA binding protein 2	_				Yes	No	No	No	No	Yes	No	No
Potri.015G010300	AT4G27790	0	Calcium-binding EF hand family protein	_				Yes	No	No	No	No	No	No	No
Potri.015G014700	AT3G24850	0	Domain of unknown function (DUF313)	_				Yes	Yes	No	Yes	No	No	No	No
Potri.015G015400	0	0	0	_				No	No	Yes	No	No	No	No	No
Potri.015G017700	AT5G67490	0	0	_				Yes	No	No	No	No	No	No	No
Potri.015G020000	AT5G61430	ANAC100,ATNAC5,NAC100	NAC domain containing protein 100	NAC				Yes	Yes	Yes	No	Yes	No	No	Yes
Potri.015G023300	AT5G53300	UBC10	ubiquitin-conjugating enzyme 10	_				No	Yes	No	Yes	Yes	Yes	No	No
Potri.015G025600	AT3G49845	0	0	_				Yes	No	Yes	No	No	No	No	No
Potri.015G027100	AT5G52870	0	0	_				Yes	No	No	No	No	No	No	No
Potri.015G028200	AT5G23250	0	Succinyl-CoA ligase, alpha subunit	_				Yes	Yes	Yes	Yes	No	No	Yes	Yes
Potri.015G030700	AT1G73500	ATMKK9,MKK9	MAP kinase kinase 9	_				Yes	No	Yes	No	No	No	No	Yes
Potri.015G032800	AT1G14685	ATBPC2,BBR/BPC2,BPC2	basic pentacysteine 2	BBR-BPC				Yes	No	No	No	No	No	No	No
Potri.015G038100	AT1G18260	0	HCP-like superfamily protein	_				Yes	No	Yes	Yes	Yes	No	No	Yes
Potri.015G041200	AT3G18060	0	transducin family protein / WD-40 repeat family protein	_				No	Yes	No	Yes	No	No	No	Yes
Potri.015G043900	AT1G73760	0	RING/U-box superfamily protein	_				No	No	No	No	No	Yes	No	No
Potri.015G044400	AT3G18270	CYP77A5P	cytochrome P450, family 77, subfamily A, polypeptide 5 pseudogene	_				Yes	No	No	No	No	No	No	No
Potri.015G045700	AT1G48780	0	0	_				No	No	Yes	No	No	No	No	No
Potri.015G045800	AT1G48790	AMSH1	associated molecule with the SH3 domain of STAM 1	_				No	No	No	No	No	Yes	No	No
Potri.015G049700	AT5G61280	0	Remorin family protein	_				No	Yes	Yes	Yes	No	No	No	Yes
Potri.015G050300	AT1G18470	0	Transmembrane Fragile-X-F-associated protein	_				No	No	No	No	Yes	Yes	No	No
Potri.015G052700	AT1G68710	0	ATPase E1-E2 type family protein / haloacid dehalogenase-like hydrolase family protein	_				Yes	No	No	No	No	No	No	No
Potri.015G053300	AT1G49050	0	Eukaryotic aspartyl protease family protein	_				Yes	No	No	No	No	No	No	No
Potri.015G055200	AT5G08160	ATPK3,PK3	serine/threonine protein kinase 3	_				Yes	No	No	Yes	Yes	Yes	No	Yes
Potri.015G056300	AT5G07960	0	0	_				Yes	No	No	No	No	No	No	No
Potri.015G057200	AT1G74220	0	0	_				Yes	No	No	No	No	No	No	No
Potri.015G066200	AT1G74740	ATCPK30,CDPK1A,CPK30	calcium-dependent protein kinase 30	_				Yes	No	Yes	No	No	Yes	No	No
Potri.015G076400	AT1G23710	0	Protein of unknown function (DUF1645)	_				No	Yes	Yes	Yes	Yes	No	No	Yes
Potri.015G076600	AT3G48190	ATATM,ATM	ataxia-telangiectasia mutated	_				Yes	No	No	No	No	No	No	No
Potri.015G077900	AT5G33320	ARAPPT,CUE1,PPT	Glucose-6-phosphate/phosphate translocator-related	_				Yes	No	No	No	No	No	No	No
Potri.015G078000	AT5G09590	HSC70-5,MTHSC70-2	mitochondrial HSO70 2	_				Yes	No	Yes	No	No	No	No	Yes
Potri.015G087400	AT5G50260	0	Cysteine proteinases superfamily protein	_				Yes	Yes	Yes	Yes	No	No	Yes	Yes
Potri.015G088400	AT1G24480	0	S-adenosyl-L-methionine-dependent methyltransferases superfamily protein	_				No	No	No	No	No	No	Yes	No
Potri.015G089200	AT2G04410	0	RPM1-interacting protein 4 (RIN4) family protein	_				Yes	No	No	No	No	No	No	No
Potri.015G090600	AT3G25100	CDC45	cell division cycle 45	_				No	No	No	No	No	No	Yes	No
Potri.015G090900	AT4G24820	0	26S proteasome, regulatory subunit Rpn7;Proteasome component (PCI) domain	_				Yes	No	No	No	No	No	No	No
Potri.015G092500	AT5G20090	0	Uncharacterised protein family (UPF0041)	_				No	No	Yes	No	No	No	No	No
Potri.015G101700	AT5G23660	MTN3	homolog of Medicago truncatula MTN3	_				No	No	No	Yes	No	No	No	Yes
Potri.015G103400	AT5G50870	UBC27	ubiquitin-conjugating enzyme 27	_				Yes	No	No	No	No	No	No	No
Potri.015G105500	AT5G61980	AGD1	ARF-GAP domain 1	_				No	Yes	Yes	Yes	Yes	No	No	No
Potri.015G108400	AT5G51030	0	NAD(P)-binding Rossmann-fold superfamily protein	_				Yes	No	No	No	No	No	No	No
Potri.015G113200	AT1G31300	0	TRAM, LAG1 and CLN8 (TLC) lipid-sensing domain containing protein	_				Yes	Yes	Yes	Yes	No	No	Yes	Yes
Potri.015G116300	0	0	0	_				No	No	Yes	No	No	No	No	No
Potri.015G120000	AT1G31200	ATPP2-A9,PP2-A9	phloem protein 2-A9	_				No	No	No	No	No	No	No	Yes
Potri.015G121600	AT4G19880	0	Glutathione S-transferase family protein	_				No	Yes	Yes	No	Yes	No	No	Yes
Potri.015G125600	AT5G44860	0	0	_				Yes	No	No	No	No	No	No	No
Potri.015G129200	AT5G62310	IRE	AGC (cAMP-dependent, cGMP-dependent and protein kinase C) kinase family protein	_				Yes	No	No	No	No	No	No	No
Potri.015G129400	AT5G03170	ATFLA11,FLA11	FASCICLIN-like arabinogalactan-protein 11	_				No	No	Yes	Yes	No	No	No	No
Potri.015G132900	AT5G62200	0	Embryo-specific protein 3, (ATS3)	_				Yes	No	No	No	No	No	No	No
Potri.015G134900	AT5G51830	0	pfkB-like carbohydrate kinase family protein	_				No	Yes	Yes	Yes	Yes	No	Yes	Yes
Potri.015G137100	AT5G62180	AtCXE20,CXE20	carboxyesterase 20	_				No	No	Yes	No	No	No	No	No
Potri.016G000800	AT1G55680	0	Transducin/WD40 repeat-like superfamily protein	_				Yes	No	No	No	No	No	No	No
Potri.016G003300	AT1G21430	YUC11	Flavin-binding monooxygenase family protein	_				Yes	No	No	No	No	No	No	No
Potri.016G003800	AT5G47790	0	SMAD/FHA domain-containing protein	_				Yes	No	No	No	No	No	No	No
Potri.016G007100	AT4G16400	0	0	_				No	No	Yes	Yes	Yes	No	No	No
Potri.016G010200	AT3G07810	0	RNA-binding (RRM/RBD/RNP motifs) family protein	_				No	No	No	Yes	No	No	No	No
Potri.016G013700	AT3G07880	SCN1	Immunoglobulin E-set superfamily protein	_				No	No	No	Yes	No	No	No	No
Potri.016G014500	AT1G07250	UGT71C4	UDP-glucosyl transferase 71C4	_				Yes	No	No	No	No	No	No	No
Potri.016G015400	AT3G22110	PAC1	20S proteasome alpha subunit C1	_				Yes	No	No	No	No	No	No	No
Potri.016G015600	AT3G54540	ATGCN4,GCN4	general control non-repressible 4	_				Yes	No	No	No	No	No	No	No
Potri.016G017900	AT4G39720	0	VQ motif-containing protein	_				Yes	No	No	No	No	No	No	No
Potri.016G018500	AT3G22200	GABA-T,HER1,POP2	Pyridoxal phosphate (PLP)-dependent transferases superfamily protein	_				Yes	No	Yes	No	No	Yes	No	No
Potri.016G018700	AT2G32240	0	0	_				No	Yes	No	Yes	No	No	Yes	Yes
Potri.016G023700	AT3G56490	HINT1,HIT3	HIS triad family protein 3	_				Yes	No	No	No	No	No	No	No
Potri.016G025100	AT3G56930	0	DHHC-type zinc finger family protein	_				Yes	Yes	No	Yes	No	No	No	No
Potri.016G025900	0	0	0	_				Yes	Yes	No	Yes	No	No	Yes	No
Potri.016G027900	AT3G17730	anac057,NAC057	NAC domain containing protein 57	NAC				Yes	Yes	No	Yes	No	No	No	No
Potri.016G028700	AT4G13870	ATWEX,ATWRNEXO,WEX,WRNEXO	Werner syndrome-like exonuclease	_				No	No	Yes	Yes	No	No	No	No
Potri.016G029900	AT3G47570	0	Leucine-rich repeat protein kinase family protein	_				Yes	No	No	No	No	No	No	No
Potri.016G033300	AT5G05140	0	Transcription elongation factor (TFIIS) family protein	_				Yes	No	No	No	Yes	No	No	Yes
Potri.016G034400	AT1G28110	SCPL45	serine carboxypeptidase-like 45	_				Yes	No	No	No	No	No	No	No
Potri.016G038500	AT3G57080	NRPE5,RPB5B	Eukaryotic rpb5 RNA polymerase subunit family protein	_				Yes	No	No	No	No	No	No	No
Potri.016G041300	0	0	0	_				No	No	No	Yes	No	No	No	No
Potri.016G045500	AT3G12110	ACT11	actin-11	_				Yes	Yes	No	Yes	No	No	Yes	No
Potri.016G047700	0	0	0	_				No	Yes	No	Yes	No	No	No	Yes
Potri.016G049900	AT5G06900	CYP93D1	cytochrome P450, family 93, subfamily D, polypeptide 1	_				No	No	Yes	No	No	No	No	No
Potri.016G051700	AT1G51200	0	A20/AN1-like zinc finger family protein	_				No	No	No	Yes	No	No	No	No
Potri.016G052100	0	0	0	_				No	No	Yes	Yes	No	No	No	No
Potri.016G053600	AT1G51340	0	MATE efflux family protein	_				No	No	Yes	Yes	No	No	No	Yes
Potri.016G054200	AT3G57550	AGK2,GK-2	guanylate kinase	_				Yes	No	No	No	No	No	No	Yes
Potri.016G054600	AT3G57530	ATCPK32,CDPK32,CPK32	calcium-dependent protein kinase 32	_				No	No	No	No	Yes	Yes	No	No
Potri.016G054900	AT5G05170	ATCESA3,ATH-B,CESA3,CEV1,IXR1	Cellulose synthase family protein	_				Yes	No	Yes	No	No	No	No	No
Potri.016G056500	AT2G41690	AT-HSFB3,HSFB3	heat shock transcription factor B3	HSF				Yes	No	No	No	Yes	No	No	No
Potri.016G058500	AT4G38180	FRS5	FAR1-related sequence 5	FAR1				No	No	Yes	No	No	No	No	No
Potri.016G058600	AT5G06710	HAT14	homeobox from Arabidopsis thaliana	HD-ZIP				No	No	Yes	No	No	No	No	No
Potri.016G070600	0	0	0	_				Yes	No	No	No	No	No	No	No
Potri.016G071100	AT3G52460	0	hydroxyproline-rich glycoprotein family protein	_				Yes	Yes	No	Yes	No	No	No	No
Potri.016G071600	AT2G35980	ATNHL10,NHL10,YLS9	Late embryogenesis abundant (LEA) hydroxyproline-rich glycoprotein family	_				Yes	No	No	No	No	No	No	No
Potri.016G073100	AT3G52560	MMZ4,UEV1D,UEV1D-4	ubiquitin E2 variant 1D-4	_				No	No	No	No	Yes	Yes	No	No
Potri.016G080300	AT1G49330	0	hydroxyproline-rich glycoprotein family protein	_				Yes	Yes	No	Yes	No	No	No	No
Potri.016G081300	AT5G18520	0	Lung seven transmembrane receptor family protein	_				Yes	No	No	Yes	No	No	No	No
Potri.016G084100	AT2G20280	0	Zinc finger C-x8-C-x5-C-x3-H type family protein	_				Yes	No	No	No	No	No	No	No
Potri.016G086300	AT5G03040	iqd2	IQ-domain 2	_				Yes	No	No	No	No	No	No	No
Potri.016G087000	AT5G03120	0	0	_				Yes	No	No	No	No	No	No	No
Potri.016G087200	AT2G37110	0	PLAC8 family protein	_				Yes	No	Yes	No	Yes	No	No	No
Potri.016G088200	AT3G09740	ATSYP71,SYP71	syntaxin of plants 71	_				Yes	No	No	No	Yes	Yes	No	No
Potri.016G088700	AT5G03170	ATFLA11,FLA11	FASCICLIN-like arabinogalactan-protein 11	_				Yes	No	No	Yes	No	No	No	No
Potri.016G089000	AT3G09770	0	RING/U-box superfamily protein	_				Yes	No	No	No	No	No	No	No
Potri.016G089300	AT3G58750	CSY2	citrate synthase 2	_				No	Yes	Yes	Yes	No	No	No	No
Potri.016G097500	AT2G39700	ATEXP4,ATEXPA4,ATHEXP ALPHA 1.6,EXPA4	expansin A4	_				Yes	Yes	No	No	No	No	No	No
Potri.016G098100	AT2G28200	0	C2H2-type zinc finger family protein	C2H2				No	Yes	No	Yes	No	No	Yes	No
Potri.016G098400	AT3G09880	ATB\' BETA	Protein phosphatase 2A regulatory B subunit family protein	_				Yes	Yes	Yes	No	No	No	No	No
Potri.016G099200	AT5G57620	AtMYB36,MYB36	myb domain protein 36	MYB				Yes	No	No	No	No	No	No	No
Potri.016G100300	AT5G02180	0	Transmembrane amino acid transporter family protein	_				Yes	No	No	No	No	No	No	No
Potri.016G110200	AT3G54120	0	Reticulon family protein	_				No	No	Yes	No	No	No	No	No
Potri.016G116100	AT3G11210	0	SGNH hydrolase-type esterase superfamily protein	_				Yes	No	No	No	No	No	No	No
Potri.016G117600	AT3G47300	SELT	SELT-like protein precursor	_				Yes	No	No	No	No	No	No	No
Potri.016G120600	AT1G45616	AtRLP6,RLP6	receptor like protein 6	_				Yes	No	No	No	No	No	No	No
Potri.016G121800	AT2G38300	0	myb-like HTH transcriptional regulator family protein	G2-like				No	No	No	No	No	No	Yes	No
Potri.016G124200	0	0	0	_				No	No	Yes	No	No	No	No	No
Potri.016G131600	AT5G01750	0	Protein of unknown function (DUF567)	_				Yes	No	No	No	No	No	No	No
Potri.016G132500	AT3G51710	0	D-mannose binding lectin protein with Apple-like carbohydrate-binding domain	_				No	No	Yes	Yes	No	No	No	No
Potri.016G132900	AT5G05340	0	Peroxidase superfamily protein	_				Yes	No	No	No	No	No	No	No
Potri.016G133400	AT3G51730	0	saposin B domain-containing protein	_				No	No	No	Yes	No	No	No	No
Potri.016G134000	AT5G01830	0	ARM repeat superfamily protein	_				No	Yes	Yes	Yes	No	No	No	Yes
Potri.016G136800	0	0	0	_				No	No	Yes	No	No	No	No	No
Potri.016G138400	AT3G08720	ATPK19,ATPK2,ATS6K2,S6K2	serine/threonine protein kinase 2	_				Yes	No	No	No	No	No	No	No
Potri.016G138600	AT5G01930	0	Glycosyl hydrolase superfamily protein	_				No	No	Yes	Yes	No	No	No	No
Potri.016G138800	AT3G08710	ATH9,TH9,TRX H9	thioredoxin H-type 9	_				No	No	No	No	Yes	Yes	No	No
Potri.016G139800	AT4G11150	emb2448,TUF,TUFF,VHA-E1	vacuolar ATP synthase subunit E1	_				Yes	No	No	No	No	No	No	No
Potri.016G141300	AT5G01970	0	0	_				No	Yes	No	Yes	Yes	No	Yes	No
Potri.016G141900	0	0	0	_				Yes	No	Yes	No	No	No	No	No
Potri.016G143700	AT5G01010	0	0	_				No	Yes	No	Yes	No	No	Yes	No
Potri.017G000100	AT5G10860	0	Cystathionine beta-synthase (CBS) family protein	_				No	No	No	No	Yes	Yes	No	No
Potri.017G010500	AT3G49190	0	O-acyltransferase (WSD1-like) family protein	_				Yes	No	No	No	No	No	No	No
Potri.017G025000	AT2G28580	0	Plant protein of unknown function (DUF247)	_				Yes	No	No	No	No	No	No	No
Potri.017G028100	AT5G10610	CYP81K1	cytochrome P450, family 81, subfamily K, polypeptide 1	_				Yes	No	No	No	No	No	No	No
Potri.017G028200	AT5G10610	CYP81K1	cytochrome P450, family 81, subfamily K, polypeptide 1	_				Yes	No	No	No	No	No	No	No
Potri.017G031800	AT2G47680	0	zinc finger (CCCH type) helicase family protein	_				Yes	No	No	No	No	No	No	No
Potri.017G035800	AT3G59360	ATUTR6,UTR6	UDP-galactose transporter 6	_				Yes	Yes	No	No	No	No	Yes	No
Potri.017G036300	AT3G59350	0	Protein kinase superfamily protein	_				No	Yes	Yes	Yes	Yes	No	Yes	Yes
Potri.017G037600	AT2G32350	0	Ubiquitin-like superfamily protein	_				Yes	Yes	No	Yes	No	No	No	No
Potri.017G037800	0	0	0	_				No	No	Yes	No	No	No	No	No
Potri.017G039800	AT5G60440	AGL62	AGAMOUS-like 62	M-type_MADS				No	No	Yes	No	Yes	No	No	No
Potri.017G046800	0	0	0	_				Yes	No	Yes	No	No	No	No	No
Potri.017G050000	AT2G14095	0	0	_				Yes	Yes	Yes	Yes	No	No	Yes	Yes
Potri.017G053400	AT1G80570	0	RNI-like superfamily protein	_				No	Yes	Yes	Yes	No	No	No	Yes
Potri.017G055900	AT3G07130	ATPAP15,PAP15	purple acid phosphatase 15	_				No	Yes	Yes	No	No	No	No	Yes
Potri.017G061100	AT1G12840	ATVHA-C,DET3	vacuolar ATP synthase subunit C (VATC) / V-ATPase C subunit / vacuolar proton pump C subunit (DET3)	_				Yes	No	No	No	No	No	No	No
Potri.017G061500	0	0	0	_				Yes	No	No	No	No	No	No	No
Potri.017G063800	AT3G26935	0	DHHC-type zinc finger family protein	_				No	No	Yes	No	No	No	No	No
Potri.017G066300	AT5G14250	COP13,CSN3,FUS11	Proteasome component (PCI) domain protein	_				Yes	No	No	No	No	No	No	No
Potri.017G068000	AT5G13990	ATEXO70C2,EXO70C2	exocyst subunit exo70 family protein C2	_				Yes	Yes	No	No	No	No	No	No
Potri.017G070200	AT5G40760	G6PD6	glucose-6-phosphate dehydrogenase 6	_				Yes	Yes	Yes	No	Yes	No	No	Yes
Potri.017G070300	AT5G40670	0	PQ-loop repeat family protein / transmembrane family protein	_				Yes	Yes	Yes	No	Yes	No	No	Yes
Potri.017G071000	AT3G01680	0	0	_				No	No	Yes	Yes	No	No	No	No
Potri.017G071100	AT5G40580	PBB2	20S proteasome beta subunit PBB2	_				Yes	No	No	Yes	No	No	No	No
Potri.017G074200	AT3G63240	0	DNAse I-like superfamily protein	_				Yes	No	No	No	No	No	No	No
Potri.017G076700	AT5G39950	ATH2,ATTRX2,ATTRXH2,TRX2,TRXH2	thioredoxin 2	_				Yes	No	No	No	No	No	No	No
Potri.017G079200	AT3G28715	0	ATPase, V0/A0 complex, subunit C/D	_				Yes	Yes	No	Yes	Yes	No	Yes	Yes
Potri.017G079600	AT1G74690	IQD31	IQ-domain 31	_				Yes	No	No	Yes	No	No	No	No
Potri.017G079700	0	0	0	_				Yes	No	No	Yes	No	No	No	No
Potri.017G080300	AT3G28760	0	0	_				Yes	No	No	No	No	No	No	No
Potri.017G081600	AT5G39865	0	Glutaredoxin family protein	_				No	No	No	Yes	No	No	No	Yes
Potri.017G082300	AT5G39785	0	Protein of unknown function (DUF1666)	_				Yes	No	No	No	No	No	No	No
Potri.017G084500	AT3G01170	0	Ribosomal protein L34e superfamily protein	_				Yes	No	Yes	No	Yes	No	No	No
Potri.017G087700	AT5G39510	ATVTI11,ATVTI1A,SGR4,VTI11,VTI1A,ZIG,ZIG1	Vesicle transport v-SNARE family protein	_				No	Yes	Yes	Yes	Yes	Yes	Yes	Yes
Potri.017G088000	AT3G29180	0	Protein of unknown function (DUF1336)	_				Yes	Yes	Yes	Yes	Yes	No	Yes	Yes
Potri.017G091200	AT1G03830	0	guanylate-binding family protein	_				Yes	No	No	No	No	No	No	No
Potri.017G092400	AT3G02090	MPPBETA	Insulinase (Peptidase family M16) protein	_				Yes	No	No	No	No	No	No	No
Potri.017G097500	AT3G51550	FER	Malectin/receptor-like protein kinase family protein	_				Yes	No	No	No	No	No	No	No
Potri.017G097800	AT3G51550	FER	Malectin/receptor-like protein kinase family protein	_				Yes	No	No	No	No	No	No	No
Potri.017G098200	AT3G51550	FER	Malectin/receptor-like protein kinase family protein	_				Yes	No	No	No	No	No	No	No
Potri.017G100100	AT5G15790	0	RING/U-box superfamily protein	_				Yes	No	No	No	No	No	No	Yes
Potri.017G104200	AT5G15700	0	DNA/RNA polymerases superfamily protein	_				Yes	No	No	No	No	No	No	No
Potri.017G108800	AT3G02470	SAMDC	S-adenosylmethionine decarboxylase	_				Yes	No	No	Yes	No	No	No	No
Potri.017G108900	AT5G15948	CPuORF10	conserved peptide upstream open reading frame 10	_				Yes	No	No	Yes	No	No	No	No
Potri.017G110200	AT5G15900	TBL19	TRICHOME BIREFRINGENCE-LIKE 19	_				Yes	No	Yes	Yes	No	No	No	No
Potri.017G111700	AT5G38630	ACYB-1,CYB-1	cytochrome B561-1	_				Yes	No	No	No	No	No	No	No
Potri.017G111900	AT5G38660	APE1	acclimation of photosynthesis to environment	_				Yes	No	No	No	Yes	No	No	Yes
Potri.017G116300	AT1G67030	ZFP6	zinc finger protein 6	C2H2				Yes	Yes	Yes	Yes	Yes	No	No	Yes
Potri.017G125200	AT2G01570	RGA,RGA1	GRAS family transcription factor family protein	GRAS				Yes	No	No	No	No	No	Yes	No
Potri.017G129600	AT5G26260	0	TRAF-like family protein	_				Yes	Yes	No	Yes	No	No	No	No
Potri.017G139100	AT5G37180	ATSUS5,SUS5	sucrose synthase 5	_				No	No	Yes	Yes	No	No	No	No
Potri.017G142300	AT3G02700	0	NC domain-containing protein-related	_				Yes	Yes	Yes	No	Yes	No	Yes	No
Potri.017G142400	AT5G52510	SCL8	SCARECROW-like 8	GRAS				Yes	Yes	Yes	No	No	No	Yes	No
Potri.017G144700	AT5G17310	AtUGP2,UGP2	UDP-glucose pyrophosphorylase 2	_				Yes	Yes	Yes	Yes	No	No	Yes	No
Potri.017G146300	AT5G02700	0	F-box/RNI-like superfamily protein	_				Yes	Yes	No	Yes	No	No	No	No
Potri.017G154700	AT1G48480	RKL1	receptor-like kinase 1	_				No	Yes	No	Yes	No	No	Yes	Yes
Potri.018G000900	AT4G31140	0	O-Glycosyl hydrolases family 17 protein	_				Yes	No	No	No	No	Yes	No	No
Potri.018G005300	AT1G22640	ATMYB3,MYB3	myb domain protein 3	MYB				Yes	No	No	No	No	No	No	No
Potri.018G005600	AT5G24870	0	RING/U-box superfamily protein	_				Yes	Yes	Yes	Yes	Yes	No	No	Yes
Potri.018G006400	AT4G31410	0	Protein of unknown function (DUF1644)	_				No	No	No	No	Yes	Yes	No	No
Potri.018G007300	AT5G10695	0	0	_				Yes	No	No	No	No	No	No	No
Potri.018G007800	AT1G61566	RALFL9	ralf-like 9	_				Yes	No	No	No	No	No	No	No
Potri.018G009500	AT2G24640	UBP19	ubiquitin-specific protease 19	_				Yes	Yes	Yes	No	No	No	No	No
Potri.018G017800	AT4G31860	0	Protein phosphatase 2C family protein	_				Yes	No	No	No	Yes	No	No	No
Potri.018G020600	AT2G24270	ALDH11A3	aldehyde dehydrogenase 11A3	_				Yes	No	No	No	No	No	No	No
Potri.018G020900	AT2G32070	0	Polynucleotidyl transferase, ribonuclease H-like superfamily protein	_				No	No	No	No	Yes	Yes	No	No
Potri.018G023200	AT2G25270	0	0	_				Yes	No	No	No	No	No	No	No
Potri.018G023900	AT1G80490	TPR1	TOPLESS-related 1	_				Yes	No	Yes	No	Yes	No	No	No
Potri.018G025000	AT5G11100	ATSYTD,NTMC2T2.2,NTMC2TYPE2.2,SYT4,SYTD	Calcium-dependent lipid-binding (CaLB domain) family protein	_				No	Yes	No	Yes	No	No	No	Yes
Potri.018G025100	AT5G20280	ATSPS1F,SPS1F	sucrose phosphate synthase 1F	_				Yes	Yes	Yes	Yes	No	No	Yes	No
Potri.018G031900	AT4G30380	0	Barwin-related endoglucanase	_				No	Yes	Yes	Yes	No	No	No	No
Potri.018G034600	AT5G25530	0	DNAJ heat shock family protein	_				Yes	Yes	Yes	Yes	No	No	Yes	No
Potri.018G035000	AT4G32630	0	ArfGap/RecO-like zinc finger domain-containing protein	_				Yes	No	No	No	No	No	No	No
Potri.018G035100	AT4G18670	0	Leucine-rich repeat (LRR) family protein	_				Yes	No	No	No	No	No	No	No
Potri.018G035500	AT4G32650	ATKC1,AtLKT1,KAT3,KC1	potassium channel in Arabidopsis thaliana 3	_				Yes	No	No	No	No	No	No	No
Potri.018G038400	AT2G20740	0	Tetraspanin family protein	_				Yes	No	No	No	No	No	No	No
Potri.018G042000	AT4G14740	0	Plant protein of unknown function (DUF828) with plant pleckstrin homology-like region	_				Yes	No	No	No	No	No	No	No
Potri.018G051200	AT2G26450	0	Plant invertase/pectin methylesterase inhibitor superfamily	_				Yes	No	No	No	No	No	No	No
Potri.018G051300	AT5G07990	CYP75B1,D501,TT7	Cytochrome P450 superfamily protein	_				Yes	No	No	No	No	No	No	No
Potri.018G051700	0	0	0	_				Yes	No	No	No	No	No	No	No
Potri.018G056100	AT2G25950	0	Protein of unknown function (DUF1000)	_				No	No	No	No	Yes	Yes	No	No
Potri.018G057100	AT5G25930	0	Protein kinase family protein with leucine-rich repeat domain	_				Yes	No	Yes	No	No	No	No	No
Potri.018G057600	AT2G19770	PRF5	profilin 5	_				No	No	No	No	Yes	Yes	No	No
Potri.018G058900	AT2G25910	0	3\'-5\' exonuclease domain-containing protein / K homology domain-containing protein / KH domain-containing protein	_				Yes	No	No	No	No	No	No	No
Potri.018G059900	AT5G26160	0	0	_				Yes	Yes	No	Yes	No	No	No	No
Potri.018G064200	AT3G43230	0	RING/FYVE/PHD-type zinc finger family protein	_				No	No	No	No	Yes	Yes	No	No
Potri.018G065100	AT2G06530	VPS2.1	SNF7 family protein	_				Yes	Yes	Yes	Yes	Yes	No	No	Yes
Potri.018G067600	AT4G02550	0	0	_				Yes	Yes	No	Yes	No	No	No	No
Potri.018G069900	AT4G29160	SNF7.1	SNF7 family protein	_				Yes	No	No	No	Yes	Yes	No	No
Potri.018G070500	AT3G25910	0	Protein of unknown function (DUF1644)	_				Yes	No	No	No	Yes	No	No	No
Potri.018G071500	AT1G11020	0	RING/FYVE/PHD zinc finger superfamily protein	_				Yes	No	Yes	No	Yes	Yes	No	Yes
Potri.018G076400	AT3G24450	0	Heavy metal transport/detoxification superfamily protein	_				Yes	No	No	Yes	No	No	No	No
Potri.018G082100	AT2G20120	COV1	Protein of unknown function (DUF502)	_				No	No	No	No	Yes	Yes	No	No
Potri.018G083700	AT4G29100	0	basic helix-loop-helix (bHLH) DNA-binding superfamily protein	bHLH				Yes	No	No	No	No	No	No	No
Potri.018G091200	AT2G18890	0	Protein kinase superfamily protein	_				Yes	No	Yes	No	No	No	No	No
Potri.018G094000	AT5G57500	0	Galactosyltransferase family protein	_				No	No	No	No	No	No	No	Yes
Potri.018G094700	AT4G31920	ARR10,RR10	response regulator 10	ARR-B				Yes	Yes	No	Yes	No	No	No	No
Potri.018G096100	AT5G57670	0	Protein kinase superfamily protein	_				No	No	Yes	Yes	No	No	No	No
Potri.018G098300	AT5G22900	ATCHX3,CHX3	cation/H+ exchanger 3	_				Yes	No	No	No	No	No	No	No
Potri.018G099700	AT3G28960	0	Transmembrane amino acid transporter family protein	_				Yes	No	No	No	No	No	No	No
Potri.018G099900	AT1G22450	ATCOX6B2,COX6B	cytochrome C oxidase 6B	_				No	No	No	Yes	Yes	Yes	No	No
Potri.018G101800	0	0	0	_				Yes	No	No	No	No	No	No	No
Potri.018G110700	AT5G58060	ATGP1,ATYKT61,YKT61	SNARE-like superfamily protein	_				No	No	No	Yes	Yes	Yes	No	No
Potri.018G114400	AT5G35090	0	0	_				Yes	No	No	Yes	No	No	No	No
Potri.018G118500	AT5G20350	TIP1	Ankyrin repeat family protein with DHHC zinc finger domain	_				No	No	Yes	No	No	No	No	No
Potri.018G126400	AT5G20250	DIN10	Raffinose synthase family protein	_				Yes	No	No	No	No	No	No	No
Potri.018G127200	AT5G32440	0	Ubiquitin system component Cue protein	_				No	Yes	Yes	Yes	Yes	No	No	Yes
Potri.018G128300	AT3G33520	ARP6,ATARP6,ESD1,SUF3	actin-related protein 6	_				Yes	No	No	No	No	No	No	No
Potri.018G131100	AT3G15760	0	0	_				Yes	No	Yes	No	No	No	No	No
Potri.018G131300	AT4G13730	0	Ypt/Rab-GAP domain of gyp1p superfamily protein	_				Yes	No	No	No	No	No	No	No
Potri.018G132800	AT5G07610	0	F-box family protein	_				No	No	Yes	No	No	No	No	No
Potri.018G133400	AT5G20500	0	Glutaredoxin family protein	_				Yes	No	No	No	No	No	No	Yes
Potri.018G136900	AT4G33420	0	Peroxidase superfamily protein	_				Yes	No	No	No	No	No	No	No
Potri.018G139200	0	0	0	_				Yes	Yes	No	Yes	No	No	Yes	No
Potri.018G139600	AT4G29870	0	Oligosaccharyltransferase complex/magnesium transporter family protein	_				Yes	No	No	No	No	No	No	No
Potri.018G142500	AT4G30010	0	0	_				Yes	No	No	No	Yes	No	No	Yes
Potri.018G142800	AT5G57200	0	ENTH/ANTH/VHS superfamily protein	_				No	Yes	No	Yes	No	No	Yes	Yes
Potri.018G143900	AT2G19160	0	Core-2/I-branching beta-1,6-N-acetylglucosaminyltransferase family protein	_				Yes	No	Yes	No	No	No	No	No
Potri.019G002100	AT2G03200	0	Eukaryotic aspartyl protease family protein	_				No	No	Yes	Yes	No	No	No	No
Potri.019G005400	AT1G29670	0	GDSL-like Lipase/Acylhydrolase superfamily protein	_				Yes	No	No	No	No	No	No	No
Potri.019G005700	AT3G14840	0	Leucine-rich repeat transmembrane protein kinase	_				No	No	Yes	No	No	No	No	No
Potri.019G005900	AT3G14840	0	Leucine-rich repeat transmembrane protein kinase	_				No	No	Yes	No	No	No	No	No
Potri.019G008900	AT3G14840	0	Leucine-rich repeat transmembrane protein kinase	_				No	No	Yes	No	No	No	No	No
Potri.019G009000	AT1G33811	0	GDSL-like Lipase/Acylhydrolase superfamily protein	_				Yes	No	No	No	No	No	No	No
Potri.019G009100	AT1G29670	0	GDSL-like Lipase/Acylhydrolase superfamily protein	_				Yes	No	No	No	No	No	No	No
Potri.019G020400	AT4G27220	0	NB-ARC domain-containing disease resistance protein	_				No	No	No	Yes	No	No	No	Yes
Potri.019G022400	AT5G04370	NAMT1	S-adenosyl-L-methionine-dependent methyltransferases superfamily protein	_				Yes	No	No	No	No	No	No	No
Potri.019G031200	AT5G18280	APY2,ATAPY2	apyrase 2	_				Yes	No	No	No	No	No	No	No
Potri.019G033000	AT4G32890	GATA9	GATA transcription factor 9	GATA				Yes	No	No	No	No	No	No	No
Potri.019G033300	AT1G55520	ATTBP2,TBP2	TATA binding protein 2	_				No	No	Yes	No	No	No	No	Yes
Potri.019G033900	AT1G54385	0	ARM repeat superfamily protein	_				No	No	No	No	No	No	Yes	No
Potri.019G035000	AT5G18150	0	Methyltransferase-related protein	_				No	No	No	No	Yes	Yes	No	No
Potri.019G036300	AT3G13540	ATMYB5,MYB5	myb domain protein 5	MYB				Yes	No	Yes	No	No	No	No	No
Potri.019G042100	AT5G60570	0	Galactose oxidase/kelch repeat superfamily protein	_				Yes	Yes	Yes	Yes	No	No	Yes	Yes
Potri.019G043700	AT5G17590	0	Putative membrane lipoprotein	_				Yes	Yes	No	Yes	No	No	No	No
Potri.019G048300	AT5G17210	0	Protein of unknown function (DUF1218)	_				Yes	No	No	No	No	No	No	No
Potri.019G048800	AT5G58380	CIPK10,PKS2,SIP1,SNRK3.8	SOS3-interacting protein 1	_				Yes	No	No	No	No	No	No	No
Potri.019G050000	AT5G16880	0	Target of Myb protein 1	_				Yes	No	No	No	Yes	Yes	No	No
Potri.019G051300	AT3G59390	0	0	_				Yes	No	No	No	No	No	No	No
Potri.019G057500	AT2G40610	ATEXP8,ATEXPA8,ATHEXP ALPHA 1.11,EXP8,EXPA8	expansin A8	_				Yes	No	No	No	No	No	No	No
Potri.019G057600	0	0	0	_				No	No	Yes	No	No	No	No	No
Potri.019G059500	AT2G40765	0	0	_				Yes	No	No	No	Yes	No	No	Yes
Potri.019G061800	AT3G08720	ATPK19,ATPK2,ATS6K2,S6K2	serine/threonine protein kinase 2	_				Yes	Yes	No	Yes	No	No	No	No
Potri.019G065700	AT3G56460	0	GroES-like zinc-binding alcohol dehydrogenase family protein	_				Yes	No	No	No	No	No	No	No
Potri.019G066700	AT3G07820	0	Pectin lyase-like superfamily protein	_				Yes	Yes	No	Yes	No	No	No	No
Potri.019G067400	AT5G25810	tny	Integrase-type DNA-binding superfamily protein	ERF				Yes	No	No	No	No	No	No	No
Potri.019G072800	AT5G49900	0	Beta-glucosidase, GBA2 type family protein	_				Yes	No	No	No	No	No	No	No
Potri.019G079800	AT1G35430	0	0	_				No	No	No	No	No	Yes	No	No
Potri.019G083200	AT4G09570	ATCPK4,CPK4	calcium-dependent protein kinase 4	_				Yes	Yes	No	Yes	No	No	No	No
Potri.019G083900	AT1G22690	0	Gibberellin-regulated family protein	_				Yes	No	No	No	No	No	Yes	No
Potri.019G085800	AT1G22710	ATSUC2,SUC2,SUT1	sucrose-proton symporter 2	_				No	No	Yes	Yes	No	No	No	No
Potri.019G091400	AT2G42360	0	RING/U-box superfamily protein	_				Yes	No	Yes	No	No	No	No	No
Potri.019G091900	AT3G58120	ATBZIP61,BZIP61	Basic-leucine zipper (bZIP) transcription factor family protein	bZIP				Yes	No	No	No	No	No	No	No
Potri.019G100000	AT3G09390	ATMT-1,ATMT-K,MT2A	metallothionein 2A	_				Yes	No	No	No	No	No	No	No
Potri.019G101900	AT4G28250	ATEXPB3,ATHEXP BETA 1.6,EXPB3	expansin B3	_				Yes	No	No	No	No	No	No	No
Potri.019G104000	AT2G20840	0	Secretory carrier membrane protein (SCAMP) family protein	_				Yes	No	No	No	No	No	No	No
Potri.019G105200	AT4G03320	tic20-IV	translocon at the inner envelope membrane of chloroplasts 20-IV	_				No	Yes	Yes	No	Yes	No	No	Yes
Potri.019G107300	AT4G03500	0	Ankyrin repeat family protein	_				Yes	No	No	No	No	No	No	No
Potri.019G118400	AT4G05120	ATENT3,ENT3,FUR1	Major facilitator superfamily protein	_				Yes	No	No	No	No	Yes	No	No
Potri.019G124100	AT2G38360	PRA1.B4	prenylated RAB acceptor 1.B4	_				Yes	Yes	No	Yes	No	No	Yes	Yes
Potri.019G128600	AT5G58350	WNK4,ZIK2	with no lysine (K) kinase 4	_				Yes	No	No	No	No	No	No	No
Potri.019G131800	AT1G06840	0	Leucine-rich repeat protein kinase family protein	_				Yes	No	Yes	No	Yes	No	No	No
Potri.019G133900	AT4G25950	VATG3	vacuolar ATP synthase G3	_				Yes	Yes	No	Yes	No	No	No	No
Potri.T009200	0	0	0	_				Yes	No	No	Yes	No	No	No	No
Potri.T009900	AT1G29740	0	Leucine-rich repeat transmembrane protein kinase	_				No	No	Yes	No	No	No	No	No
Potri.T011700	0	0	0	_				Yes	Yes	No	Yes	No	No	No	No
Potri.T012400	AT5G25610	ATRD22,RD22	BURP domain-containing protein	_				No	No	No	No	No	No	No	Yes
Potri.T019700	0	0	0	_				Yes	No	No	No	No	No	No	No
Potri.T021800	AT4G27290	0	S-locus lectin protein kinase family protein	_				Yes	No	No	No	No	No	No	No
Potri.T030600	AT3G06810	IBR3	acyl-CoA dehydrogenase-related	_				No	Yes	Yes	No	Yes	No	No	No
Potri.T045400	AT4G15093	0	catalytic LigB subunit of aromatic ring-opening dioxygenase family	_				Yes	No	No	No	No	No	No	No
Potri.T046000	AT4G27220	0	NB-ARC domain-containing disease resistance protein	_				Yes	No	No	No	No	No	No	No
Potri.T052900	0	0	0	_				Yes	No	Yes	No	No	No	No	No
Potri.T053000	AT4G27220	0	NB-ARC domain-containing disease resistance protein	_				Yes	No	No	No	No	No	No	No
Potri.T057100	0	0	0	_				Yes	No	No	No	No	No	No	No
Potri.T060000	AT1G65840	ATPAO4,PAO4	polyamine oxidase 4	_				No	Yes	Yes	Yes	Yes	No	No	Yes
Potri.T067300	AT3G01680	0	0	_				No	No	Yes	No	No	No	No	No
Potri.T080000	AT5G10180	AST68,SULTR2;1	slufate transporter 2;1	_				No	No	Yes	No	No	No	No	No
Potri.T081300	AT1G16060	ADAP	ARIA-interacting double AP2 domain protein	AP2				Yes	No	No	No	No	No	No	No
Potri.T088000	AT3G07870	0	F-box and associated interaction domains-containing protein	_				Yes	No	No	No	No	No	No	No
Potri.T091000	0	0	0	_				Yes	No	No	No	No	No	No	No
Potri.T092500	AT3G14470	0	NB-ARC domain-containing disease resistance protein	_				Yes	No	No	No	No	No	No	No
Potri.T099100	AT2G20560	0	DNAJ heat shock family protein	_				Yes	No	No	No	No	No	No	No
Potri.T107300	AT1G77120	ADH,ADH1,ATADH,ATADH1	alcohol dehydrogenase 1	_				No	No	No	No	No	Yes	No	No
Potri.T109100	AT2G12550	0	ubiquitin-associated (UBA)/TS-N domain-containing protein	_				Yes	No	No	No	No	No	No	No
Potri.T112400	AT4G14130	XTH15,XTR7	xyloglucan endotransglucosylase/hydrolase 15	_				Yes	No	No	No	No	No	No	No
Potri.T118600	AT1G30810	0	Transcription factor jumonji (jmj) family protein / zinc finger (C5HC2 type) family protein	_				Yes	No	No	No	No	No	No	No
Potri.T122000	AT3G22490	0	Seed maturation protein	_				Yes	Yes	No	Yes	No	No	No	No
Potri.T122900	AT5G45160	0	Root hair defective 3 GTP-binding protein (RHD3)	_				No	No	Yes	Yes	No	No	No	Yes
Potri.T135100	AT5G17680	0	disease resistance protein (TIR-NBS-LRR class), putative	_				Yes	No	No	No	No	No	No	No
Potri.T135800	AT2G35160	SGD9,SUVH5	SU(VAR)3-9 homolog 5	_				Yes	No	No	No	No	No	No	No
Potri.T136400	AT1G66920	0	Protein kinase superfamily protein	_				Yes	No	No	No	No	No	No	No
Potri.T138200	AT2G38650	GAUT7,LGT7	galacturonosyltransferase 7	_				Yes	Yes	Yes	No	No	No	No	No
Potri.T140200	AT1G30760	0	FAD-binding Berberine family protein	_				No	No	No	No	No	No	No	Yes
Potri.T143600	AT1G28590	0	GDSL-like Lipase/Acylhydrolase superfamily protein	_				Yes	No	No	No	No	No	No	No
Potri.T157900	AT4G22320	0	0	_				Yes	No	No	No	No	No	No	No
Potri.T167100	AT4G16260	0	Glycosyl hydrolase superfamily protein	_				No	No	No	No	No	No	No	Yes
Potri.T175300	AT3G12500	ATHCHIB,B-CHI,CHI-B,HCHIB,PR-3,PR3	basic chitinase	_				Yes	No	No	No	No	No	No	No
Potri.T176000	AT4G27190	0	NB-ARC domain-containing disease resistance protein	_				Yes	No	No	No	No	No	No	No
Potri.T177500	AT3G07820	0	Pectin lyase-like superfamily protein	_				Yes	Yes	No	No	No	No	No	No
Potri.001G135000	AT1G31940	0	0	_				No	Yes	No	Yes	No	No	No	No
Potri.003G164800	AT5G13250	0	RING finger protein	_				No	Yes	No	Yes	No	No	No	No
Potri.003G166500	AT5G13180	ANAC083,NAC083,VNI2	NAC domain containing protein 83	NAC				No	No	No	Yes	No	No	No	No
Potri.010G112600	AT2G01430	ATHB-17,ATHB17,HB17	homeobox-leucine zipper protein 17	HD-ZIP				No	Yes	No	Yes	No	No	No	No
Potri.011G040100	AT1G11380	0	PLAC8 family protein	_				No	No	No	Yes	No	No	No	No
Potri.017G061800	0	0	0	_				No	No	No	Yes	No	No	No	No
Potri.004G023900	AT4G23180	CRK10,RLK4	cysteine-rich RLK (RECEPTOR-like protein kinase) 10	_				No	No	No	No	No	No	No	Yes
Potri.005G025800	AT4G15800	RALFL33	ralf-like 33	_				No	No	No	Yes	No	No	No	No
Potri.007G096400	AT4G33950	ATOST1,OST1,P44,SNRK2-6,SNRK2.6,SRK2E	Protein kinase superfamily protein	_				No	No	No	Yes	No	No	No	No
Potri.010G055300	AT3G48140	0	B12D protein	_				No	No	No	Yes	No	No	No	No
Potri.010G132800	AT3G25600	0	Calcium-binding EF-hand family protein	_				No	No	No	Yes	No	No	No	No
Potri.010G223400	AT3G54800	0	Pleckstrin homology (PH) and lipid-binding START domains-containing protein	_				No	No	No	Yes	No	No	No	No
Potri.T137900	AT5G01010	0	0	_				No	No	No	Yes	No	No	No	No
Potri.002G016500	AT1G76070	0	0	_				No	No	No	No	No	No	Yes	No
Potri.008G029600	AT5G02420	0	0	_				No	No	No	Yes	No	No	Yes	No
Potri.001G087800	AT4G10840	0	Tetratricopeptide repeat (TPR)-like superfamily protein	_				No	No	No	No	Yes	No	No	No
Potri.003G115000	AT1G12310	0	Calcium-binding EF-hand family protein	_				No	No	No	No	Yes	No	No	No
Potri.004G078500	AT1G65720	0	0	_				No	No	No	No	Yes	Yes	No	No
Potri.005G238700	AT1G47830	0	SNARE-like superfamily protein	_				Yes	No	No	Yes	Yes	No	No	No
Potri.014G105100	AT2G46780	0	RNA-binding (RRM/RBD/RNP motifs) family protein	_				No	No	No	No	Yes	No	No	No
Potri.018G032600	AT4G32530	0	ATPase, F0/V0 complex, subunit C protein	_				No	No	No	No	Yes	Yes	No	No
Potri.T172500	AT1G60940	SNRK2-10,SNRK2.10,SRK2B	SNF1-related protein kinase 2.10	_				No	No	No	No	Yes	No	No	No
Potri.001G285800	AT5G64430	0	Octicosapeptide/Phox/Bem1p family protein	_				Yes	No	No	No	No	No	No	No
Potri.002G245500	AT5G48655	0	RING/U-box superfamily protein	_				Yes	No	No	No	Yes	No	No	No
Potri.008G143500	0	0	0	_				Yes	No	No	No	No	No	No	No
Potri.010G069600	AT2G33470	ATGLTP1,GLTP1	glycolipid transfer protein 1	_				Yes	No	Yes	No	No	No	No	No
Potri.012G139900	AT3G22950	ARFC1,ATARFC1	ADP-ribosylation factor C1	_				Yes	No	No	No	No	No	No	No
Potri.014G027600	AT5G42930	0	alpha/beta-Hydrolases superfamily protein	_				Yes	No	No	No	No	No	No	No
Potri.019G076900	AT2G47010	0	0	_				Yes	No	No	No	No	No	No	No
Potri.T177900	AT3G66654	0	Cyclophilin-like peptidyl-prolyl cis-trans isomerase family protein	_				Yes	No	No	No	No	No	No	No
Potri.013G125200	AT2G43640	0	Signal recognition particle, SRP9/SRP14 subunit	_				Yes	No	No	No	No	No	No	No
Potri.019G057300	AT3G10920	ATMSD1,MEE33,MSD1	manganese superoxide dismutase 1	_				Yes	No	No	No	No	No	No	No
Potri.002G170200	AT4G01000	0	Ubiquitin-like superfamily protein	_				No	No	No	No	No	No	Yes	No
Potri.008G096700	AT2G03640	0	Nuclear transport factor 2 (NTF2) family protein with RNA binding (RRM-RBD-RNP motifs) domain	_				No	No	No	No	No	No	Yes	No
Potri.012G068900	AT3G47610	0	transcription regulators;zinc ion binding	_				No	No	No	No	No	No	Yes	No
Potri.002G130600	AT2G23450	0	Protein kinase superfamily protein	_				No	No	Yes	No	No	No	No	No
Potri.003G125800	AT5G41240	ATGSTT2,GST10B,GSTT2	glutathione S-transferase THETA 2	_				No	No	Yes	No	No	No	No	No
Potri.005G113000	AT5G66200	ARO2	armadillo repeat only 2	_				No	No	Yes	No	No	No	No	No
Potri.007G012600	AT2G17990	0	0	_				No	No	Yes	No	No	No	No	No
Potri.010G138500	AT3G45070	0	P-loop containing nucleoside triphosphate hydrolases superfamily protein	_				No	No	Yes	No	No	No	No	No
Potri.010G144100	AT3G17020	0	Adenine nucleotide alpha hydrolases-like superfamily protein	_				No	No	Yes	No	No	No	No	No
Potri.011G049100	AT1G18590	ATSOT17,ATST5C,SOT17	sulfotransferase 17	_				No	No	Yes	No	No	No	No	No
Potri.012G054300	AT3G18280	0	Bifunctional inhibitor/lipid-transfer protein/seed storage 2S albumin superfamily protein	_				No	No	Yes	No	No	No	No	No
Potri.013G135100	AT4G02340	0	alpha/beta-Hydrolases superfamily protein	_				No	No	Yes	No	No	No	No	No
Potri.014G054800	AT3G60450	0	Phosphoglycerate mutase family protein	_				No	No	Yes	No	No	No	No	No
Potri.016G019500	AT3G48880	0	RNI-like superfamily protein	_				No	No	Yes	No	No	No	No	No
Potri.016G125300	AT3G08890	0	Protein of unknown function, DUF538	_				No	No	Yes	No	No	No	No	No
Potri.016G126400	AT2G38360	PRA1.B4	prenylated RAB acceptor 1.B4	_				No	No	Yes	No	No	No	No	No
Potri.017G010200	AT2G43790	ATMAPK6,ATMPK6,MAPK6,MPK6	MAP kinase 6	_				No	No	Yes	No	No	No	No	No
Potri.006G036300	AT1G66120	0	AMP-dependent synthetase and ligase family protein	_				No	No	No	No	No	No	No	Yes
Potri.008G055600	AT3G46540	0	ENTH/VHS family protein	_				No	No	No	No	No	No	No	Yes
Potri.012G015500	AT4G27880	0	Protein with RING/U-box and TRAF-like domains	_				No	No	No	No	No	No	No	Yes
Potri.013G109300	AT1G22640	ATMYB3,MYB3	myb domain protein 3	MYB				No	Yes	No	No	No	No	No	Yes
Potri.014G073200	AT2G45600	0	alpha/beta-Hydrolases superfamily protein	_				No	No	No	No	No	No	No	Yes
Potri.014G116500	AT5G14670	ARFA1B,ATARFA1B	ADP-ribosylation factor A1B	_				No	No	No	Yes	No	Yes	No	Yes
Potri.015G028400	AT3G19950	0	RING/U-box superfamily protein	_				No	No	No	No	No	No	No	Yes
Potri.017G143300	AT5G52552	CPuORF14	conserved peptide upstream open reading frame 14	_				No	Yes	No	Yes	No	No	Yes	Yes
Potri.019G012200	AT1G08800	0	Protein of unknown function, DUF593	_				No	No	Yes	Yes	No	Yes	No	Yes
Potri.019G036400	AT3G13540	ATMYB5,MYB5	myb domain protein 5	MYB				No	No	No	Yes	Yes	No	No	Yes
Potri.019G077100	AT1G09645	0	0	_				No	No	No	Yes	No	No	No	Yes
Potri.019G095400	AT4G28300	0	Protein of unknown function (DUF1421)	_				No	No	No	Yes	No	No	No	Yes
Potri.005G003600	AT5G26770	0	0	_				Yes	No	No	No	No	No	No	No
Potri.007G134400	AT2G43540	0	0	_				Yes	No	No	No	No	No	No	No
Potri.009G070200	0	0	0	_				Yes	No	No	No	No	No	No	No
Potri.016G040100	AT3G50150	0	Plant protein of unknown function (DUF247)	_				Yes	No	No	No	No	No	No	No
Potri.016G104400	AT5G02010	ATROPGEF7,ROPGEF7	RHO guanyl-nucleotide exchange factor 7	_				Yes	No	No	No	No	No	No	No
Potri.019G014100	AT2G14045	0	0	_				Yes	No	No	No	No	No	No	No
Potri.008G208100	AT4G15802	AtHSBP,HSBP	heat shock factor binding protein	_				Yes	No	No	No	No	No	No	No
Potri.T101300	AT3G22070	0	proline-rich family protein	_				Yes	No	No	No	No	No	No	No
Potri.004G171300	AT4G34880	0	Amidase family protein	_				No	No	No	Yes	No	No	No	No
Potri.003G039400	AT1G17620	0	Late embryogenesis abundant (LEA) hydroxyproline-rich glycoprotein family	_				No	No	No	Yes	No	No	No	No
Potri.009G059300	AT3G27310	PUX1	plant UBX domain-containing protein 1	_				No	Yes	No	Yes	No	No	No	No
Potri.011G103600	AT3G14770	0	Nodulin MtN3 family protein	_				No	No	No	Yes	No	No	No	Yes
Potri.015G142600	AT3G22950	ARFC1,ATARFC1	ADP-ribosylation factor C1	_				No	No	No	Yes	No	No	No	No
Potri.017G114200	AT5G38450	CYP735A1	cytochrome P450, family 735, subfamily A, polypeptide 1	_				No	No	No	Yes	No	No	No	No
Potri.018G140500	AT5G57123	0	0	_				No	No	No	Yes	No	No	No	No
Potri.019G036000	AT5G19780	TUA5	tubulin alpha-5	_				No	Yes	No	Yes	No	No	Yes	No
Potri.T102600	AT4G18550	0	alpha/beta-Hydrolases superfamily protein	_				No	No	No	Yes	No	No	No	No
Potri.006G051800	AT2G34690	ACD11	Glycolipid transfer protein (GLTP) family protein	_				No	No	No	No	No	No	No	Yes
Potri.T123800	0	0	0	_				Yes	No	No	No	No	No	No	No
Potri.003G040000	AT1G72990	BGAL17	beta-galactosidase 17	_				Yes	No	No	No	No	No	No	No
Potri.008G001000	AT1G73970	0	0	_				Yes	No	No	No	No	No	No	No
Potri.T135200	AT1G32420	0	F-box and associated interaction domains-containing protein	_				Yes	No	No	No	No	No	No	No
Potri.019G128900	AT1G06890	0	nodulin MtN21 /EamA-like transporter family protein	_				No	No	No	No	No	No	Yes	No
Potri.019G006700	AT5G09810	ACT7	actin 7	_				Yes	No	No	No	No	No	No	No
Potri.008G097000	AT1G26355	SP1L1	SPIRAL1-like1	_				No	No	No	Yes	No	No	No	No
Potri.006G208100	AT5G06250	0	AP2/B3-like transcriptional factor family protein	B3				No	Yes	Yes	No	No	No	No	Yes
Potri.009G128700	AT4G38800	ATMTAN1,ATMTN1,MTAN1,MTN1	methylthioadenosine nucleosidase 1	_				No	No	Yes	No	No	No	No	Yes
Potri.011G156100	AT1G30620	HSR8,MUR4,UXE1	NAD(P)-binding Rossmann-fold superfamily protein	_				No	Yes	Yes	Yes	Yes	No	Yes	Yes
Potri.013G115600	AT1G71870	0	MATE efflux family protein	_				No	No	Yes	No	No	No	No	No
Potri.014G173900	AT3G07560	APM2,PEX13	peroxin 13	_				No	No	Yes	No	No	No	No	No
Potri.015G037100	AT3G16780	0	Ribosomal protein L19e family protein	_				No	No	Yes	No	No	No	No	No
Potri.002G159500	AT4G23340	0	2-oxoglutarate (2OG) and Fe(II)-dependent oxygenase superfamily protein	_				No	No	No	No	No	No	Yes	No
Potri.003G210200	AT5G12900	0	0	_				No	No	No	No	No	No	Yes	No
Potri.005G145000	AT4G37470	0	alpha/beta-Hydrolases superfamily protein	_				No	No	No	No	No	No	Yes	No
Potri.009G024000	AT1G31350	KUF1	KAR-UP F-box 1	_				No	No	No	No	No	No	Yes	No
Potri.010G138400	AT3G45070	0	P-loop containing nucleoside triphosphate hydrolases superfamily protein	_				No	No	No	No	No	No	Yes	No
Potri.002G083400	AT1G77580	0	Plant protein of unknown function (DUF869)	_				No	No	No	No	No	No	Yes	No
Potri.007G045800	AT2G23380	CLF,ICU1,SDG1,SET1	SET domain-containing protein	_				No	No	No	No	No	No	Yes	No
Potri.008G010900	AT5G04990	ATSUN1,SUN1	SAD1/UNC-84 domain protein 1	_				No	No	No	No	No	No	Yes	No
Potri.010G230800	AT1G07790	HTB1	Histone superfamily protein	_				No	No	No	No	No	No	Yes	No
Potri.012G082100	AT5G33320	ARAPPT,CUE1,PPT	Glucose-6-phosphate/phosphate translocator-related	_				No	No	No	No	No	No	Yes	No
Potri.016G139600	AT2G05840	PAA2	20S proteasome subunit PAA2	_				Yes	No	No	No	No	No	Yes	No
Potri.018G092000	AT5G57410	0	Afadin/alpha-actinin-binding protein	_				No	No	No	No	No	No	Yes	No
Potri.003G207600	AT4G12070	0	0	_				Yes	No	No	No	No	No	No	No
Potri.005G115500	AT2G17990	0	0	_				Yes	No	No	No	No	No	No	No
Potri.006G026700	AT2G27030	ACAM-2,CAM5	calmodulin 5	_				Yes	No	No	No	No	No	No	No
Potri.006G200600	AT5G04870	ATCPK1,CPK1	calcium dependent protein kinase 1	_				Yes	No	No	No	No	No	No	No
Potri.009G021900	AT2G26920	0	Ubiquitin-associated/translation elongation factor EF1B protein	_				Yes	No	No	No	No	No	No	No
Potri.012G104500	AT5G23670	LCB2	long chain base2	_				Yes	No	No	No	No	No	No	No
Potri.013G004700	AT5G26751	ATSK11,SK 11	shaggy-related kinase 11	_				Yes	No	No	No	No	No	No	No
Potri.015G049900	AT1G73930	0	0	_				Yes	No	No	No	No	No	No	No
Potri.019G031600	AT5G18270	ANAC087	Arabidopsis NAC domain containing protein 87	NAC				Yes	No	Yes	No	No	Yes	No	No
Potri.019G036700	AT3G03800	ATSYP131,SYP131	syntaxin of plants 131	_				Yes	No	No	No	No	Yes	No	No
Potri.005G024500	AT5G27760	0	Hypoxia-responsive family protein	_				No	Yes	No	No	No	No	No	No
Potri.008G097100	AT2G03690	0	coenzyme Q biosynthesis Coq4 family protein / ubiquinone biosynthesis Coq4 family protein	_				No	Yes	No	No	No	No	No	No
Potri.014G018700	AT4G24230	ACBP3	acyl-CoA-binding domain 3	_				No	Yes	No	No	No	No	No	No
Potri.014G157700	AT2G05755	0	Nodulin MtN21 /EamA-like transporter family protein	_				No	Yes	Yes	No	Yes	No	No	Yes
Potri.015G036900	AT3G17950	0	0	_				No	Yes	Yes	Yes	No	No	Yes	Yes
Potri.016G141700	AT5G01990	0	Auxin efflux carrier family protein	_				No	Yes	Yes	Yes	No	No	Yes	Yes
Potri.019G030900	AT3G04090	SIP1;1,SIP1A	small and basic intrinsic protein 1A	_				No	Yes	No	No	No	No	No	No
Potri.007G012400	AT3G50930	BCS1	cytochrome BC1 synthesis	_				Yes	No	No	No	No	No	No	No
Potri.010G011300	AT3G06850	BCE2,DIN3,LTA1	2-oxoacid dehydrogenases acyltransferase family protein	_				Yes	No	No	No	No	No	No	No
Potri.003G012600	0	0	0	_				Yes	No	No	No	No	No	No	No
Potri.014G154200	AT4G21990	APR3,ATAPR3,PRH-26,PRH26	APS reductase 3	_				Yes	No	No	No	No	No	No	No
Potri.004G006700	AT5G35735	0	Auxin-responsive family protein	_				No	No	Yes	No	No	No	No	No
Potri.013G153100	AT2G30230	0	0	_				No	No	Yes	No	No	No	No	No
Potri.016G068000	AT3G44150	0	0	_				No	No	Yes	No	No	No	No	No
Potri.002G114700	AT1G10120	0	basic helix-loop-helix (bHLH) DNA-binding superfamily protein	bHLH				Yes	No	No	No	No	No	No	No
Potri.008G025700	AT4G40045	0	0	_				Yes	No	No	No	No	No	No	No
Potri.016G140800	AT2G38610	0	RNA-binding KH domain-containing protein	_				Yes	No	No	No	No	No	No	No
Potri.012G075500	AT1G74910	0	ADP-glucose pyrophosphorylase family protein	_				No	No	Yes	No	No	No	No	No
Potri.003G087500	AT1G32410	0	Vacuolar protein sorting 55 (VPS55) family protein	_				No	No	No	No	No	Yes	No	No
Potri.004G204700	AT3G50360	ATCEN2,CEN1,CEN2	centrin2	_				No	No	No	No	No	Yes	No	No
Potri.008G040300	AT3G01390	AVMA10,VMA10	vacuolar membrane ATPase 10	_				No	No	No	No	No	Yes	No	No
Potri.010G146700	AT3G17090	0	Protein phosphatase 2C family protein	_				No	No	No	No	No	Yes	No	No
Potri.001G150200	AT5G47100	ATCBL9,CBL9	calcineurin B-like protein 9	_				No	No	No	No	Yes	No	No	No
Potri.004G123300	AT3G01150	ATPTB1,PTB,PTB1	polypyrimidine tract-binding protein 1	_				No	No	No	No	Yes	No	No	No
Potri.005G171000	AT1G36380	0	0	_				No	No	No	Yes	Yes	No	No	No
Potri.011G085000	AT1G78955	CAMS1	camelliol C synthase 1	_				No	No	No	No	Yes	No	No	No
Potri.016G003500	AT4G26570	ATCBL3,CBL3	calcineurin B-like 3	_				Yes	No	No	No	Yes	Yes	No	No
Potri.017G131100	AT5G37600	ATGLN1;1,ATGSR1,GLN1;1,GSR 1	glutamine synthase clone R1	_				No	No	No	No	Yes	No	No	No
Potri.018G016800	AT5G10780	0	0	_				No	No	No	No	Yes	No	No	No
Potri.013G042500	AT3G04690	ANX1	Malectin/receptor-like protein kinase family protein	_				Yes	No	No	Yes	No	No	No	No
Potri.014G008300	AT5G65890	ACR1	ACT domain repeat 1	_				Yes	No	No	No	No	No	No	No
Potri.018G093800	AT2G18840	0	Integral membrane Yip1 family protein	_				No	No	No	Yes	Yes	Yes	No	No
Potri.006G118800	AT2G36670	0	Eukaryotic aspartyl protease family protein	_				No	No	No	No	No	No	Yes	No
Potri.010G023500	AT1G09020	ATSNF4,SNF4	homolog of yeast sucrose nonfermenting 4	_				No	No	No	No	No	No	Yes	No
Potri.015G047400	AT1G63640	0	P-loop nucleoside triphosphate hydrolases superfamily protein with CH (Calponin Homology) domain	_				Yes	No	No	No	No	No	No	No
Potri.015G133100	AT4G21120	AAT1,CAT1	amino acid transporter 1	_				Yes	No	No	No	No	No	No	No
Potri.016G080900	AT2G37370	0	0	_				Yes	No	No	No	No	No	No	No
Potri.001G286300	AT5G09630	0	LisH/CRA/RING-U-box domains-containing protein	_				No	No	No	No	Yes	Yes	No	No
Potri.001G325900	AT3G26980	MUB4	membrane-anchored ubiquitin-fold protein 4 precursor	_				No	No	No	No	Yes	No	No	No
Potri.003G045300	AT1G17730	CHMP1B,VPS46.1	vacuolar protein sorting 46.1	_				No	No	No	No	Yes	No	No	No
Potri.004G167400	AT4G38790	0	ER lumen protein retaining receptor family protein	_				No	No	No	No	Yes	No	No	No
Potri.005G007400	AT5G14670	ARFA1B,ATARFA1B	ADP-ribosylation factor A1B	_				No	No	No	No	Yes	No	No	No
Potri.008G161700	AT4G14660	NRPE7	RNA polymerase Rpb7-like, N-terminal domain	_				No	No	No	No	Yes	Yes	No	No
Potri.017G051600	AT5G65260	0	RNA-binding (RRM/RBD/RNP motifs) family protein	_				No	No	No	No	Yes	Yes	No	No
Potri.019G065500	AT2G40815	0	Calcium-dependent lipid-binding (CaLB domain) family protein	_				No	No	No	No	Yes	No	No	No
Potri.T083400	AT2G38870	0	Serine protease inhibitor, potato inhibitor I-type family protein	_				No	No	Yes	No	No	No	No	No
Potri.T174900	AT4G17410	0	DWNN domain, a CCHC-type zinc finger	_				No	No	Yes	No	No	No	No	No
Potri.T175700	AT4G33950	ATOST1,OST1,P44,SNRK2-6,SNRK2.6,SRK2E	Protein kinase superfamily protein	_				No	No	Yes	No	No	No	No	No
Potri.004G133500	AT3G48750	CDC2,CDC2A,CDC2AAT,CDK2,CDKA1,CDKA;1	cell division control 2	_				Yes	No	No	No	No	No	No	No
Potri.005G165500	AT1G35780	0	0	_				Yes	No	No	No	No	No	No	No
Potri.013G134500	AT1G03670	0	ankyrin repeat family protein	_				Yes	No	No	No	No	No	No	No
Potri.018G013700	AT2G24765	ARF3,ARL1,ATARL1	ADP-ribosylation factor 3	_				Yes	No	No	No	No	No	No	No
Potri.005G090500	AT3G19950	0	RING/U-box superfamily protein	_				No	No	No	No	No	Yes	No	No
Potri.006G219200	AT5G20650	COPT5	copper transporter 5	_				No	No	No	No	No	Yes	No	No
Potri.015G121000	AT4G19860	0	alpha/beta-Hydrolases superfamily protein	_				Yes	No	No	No	Yes	Yes	No	No
Potri.018G050900	AT4G26060	0	Ribosomal protein L18ae family	_				No	No	No	No	No	Yes	No	No
Potri.T137600	AT4G15470	0	Bax inhibitor-1 family protein	_				No	No	No	Yes	Yes	Yes	No	No
Potri.009G148800	AT1G08250	ADT6	arogenate dehydratase 6	_				Yes	No	No	No	No	No	No	No
Potri.010G164500	AT1G14000	VIK	VH1-interacting kinase	_				Yes	No	No	No	No	No	No	No
Potri.013G031300	AT3G05020	ACP,ACP1	acyl carrier protein 1	_				Yes	No	No	No	No	No	No	No
Potri.014G125700	AT2G47500	0	P-loop nucleoside triphosphate hydrolases superfamily protein with CH (Calponin Homology) domain	_				Yes	No	No	No	No	No	No	No
Potri.016G033100	AT2G40820	0	0	_				Yes	No	No	No	No	No	No	No
Potri.002G086200	AT4G08240	0	0	_				No	No	No	Yes	No	No	No	No
Potri.015G101200	AT4G24990	ATGP4	Ubiquitin family protein	_				No	No	No	Yes	No	No	No	No
Potri.016G019200	AT2G32210	0	0	_				No	Yes	Yes	Yes	No	No	No	No
Potri.016G067800	AT3G11780	0	MD-2-related lipid recognition domain-containing protein / ML domain-containing protein	_				No	No	No	Yes	No	No	No	No
Potri.001G276300	AT5G12440	0	CCCH-type zinc fingerfamily protein with RNA-binding domain	C3H				Yes	No	Yes	No	No	No	No	No
Potri.015G008100	AT4G27720	0	Major facilitator superfamily protein	_				Yes	No	No	No	No	No	No	No
Potri.012G097900	AT3G48550	0	0	_				Yes	No	No	No	No	No	No	No
Potri.014G106800	AT1G01060	LHY,LHY1	Homeodomain-like superfamily protein	MYB_related				Yes	No	No	No	No	No	No	No
Potri.002G087800	0	0	0	_				Yes	No	No	No	No	No	No	No
Potri.013G078500	AT4G17900	0	PLATZ transcription factor family protein	_				Yes	No	Yes	No	No	No	No	No
Potri.T045500	AT4G33420	0	Peroxidase superfamily protein	_				Yes	No	No	No	No	No	No	No
Potri.002G174400	AT1G01230	0	ORMDL family protein	_				No	No	No	No	No	Yes	No	No
Potri.002G195900	AT5G61310	0	Cytochrome c oxidase subunit Vc family protein	_				No	No	No	No	Yes	Yes	No	No
Potri.005G258800	AT1G20990	0	Cysteine/Histidine-rich C1 domain family protein	_				No	No	No	No	No	Yes	No	No
Potri.008G018300	AT3G10640	VPS60.1	SNF7 family protein	_				No	No	No	No	No	Yes	No	No
Potri.010G164300	AT1G26670	ATVTI12,VTI12,VTI1B	Vesicle transport v-SNARE family protein	_				No	No	No	No	No	Yes	No	No
Potri.001G183000	AT3G24550	ATPERK1,PERK1	proline extensin-like receptor kinase 1	_				Yes	No	No	No	No	No	No	No
Potri.015G137500	AT5G62150	0	peptidoglycan-binding LysM domain-containing protein	_				Yes	No	No	No	No	No	No	No
Potri.005G017400	AT1G56423	0	0	_				No	No	Yes	No	No	No	No	No
Potri.008G177700	AT1G76340	GONST3	golgi nucleotide sugar transporter 3	_				No	No	Yes	No	No	No	No	No
Potri.017G113300	AT3G02520	GF14 NU,GRF7	general regulatory factor 7	_				No	No	Yes	No	No	No	No	No
Potri.005G075600	AT5G65000	0	Nucleotide-sugar transporter family protein	_				Yes	No	No	No	No	No	No	No
Potri.010G057600	AT1G76340	GONST3	golgi nucleotide sugar transporter 3	_				Yes	No	No	No	No	No	No	No
Potri.013G105800	AT1G22520	0	Domain of unknown function (DUF543)	_				Yes	No	No	No	No	No	No	No
Potri.016G111000	AT2G38060	PHT4;2	phosphate transporter 4;2	_				Yes	No	No	No	No	No	No	No
Potri.017G149100	AT5G52840	0	NADH-ubiquinone oxidoreductase-related	_				Yes	No	No	No	No	No	No	No
Potri.001G348500	AT3G01560	0	Protein of unknown function (DUF1421)	_				No	No	No	No	Yes	Yes	No	No
Potri.006G106500	AT5G01760	0	ENTH/VHS/GAT family protein	_				Yes	No	No	No	No	Yes	No	No
Potri.003G092800	AT4G17900	0	PLATZ transcription factor family protein	_				Yes	No	No	No	Yes	Yes	No	No
Potri.004G176400	AT5G47900	0	Protein of unknown function (DUF1624)	_				Yes	No	No	No	No	No	No	No
Potri.005G107700	AT2G17705	0	0	_				Yes	No	No	No	No	Yes	No	No
Potri.005G133800	AT2G23620	ATMES1,MES1	methyl esterase 1	_				Yes	No	No	No	No	No	No	No
Potri.009G105400	AT2G15760	0	Protein of unknown function (DUF1645)	_				Yes	No	No	No	No	No	No	No
Potri.001G331500	AT3G27150	0	Galactose oxidase/kelch repeat superfamily protein	_				Yes	No	Yes	No	No	No	No	No
Potri.002G091200	AT4G08550	0	electron carriers;protein disulfide oxidoreductases	_				No	No	Yes	No	No	No	No	No
Potri.002G112300	AT2G35510	SRO1	similar to RCD one 1	_				No	Yes	Yes	No	Yes	No	No	Yes
Potri.004G202200	AT2G27480	0	Calcium-binding EF-hand family protein	_				Yes	Yes	Yes	No	Yes	No	No	No
Potri.006G255700	AT4G32250	0	Protein kinase superfamily protein	_				No	Yes	Yes	No	Yes	No	No	Yes
Potri.010G054600	AT3G26000	0	Ribonuclease inhibitor	_				No	Yes	Yes	No	Yes	No	Yes	Yes
Potri.011G089300	AT5G55060	0	0	_				No	Yes	Yes	No	Yes	No	No	No
Potri.013G150300	AT4G03260	0	Outer arm dynein light chain 1 protein	_				Yes	Yes	Yes	No	Yes	No	No	Yes
Potri.018G127500	AT5G52580	0	RabGAP/TBC domain-containing protein	_				Yes	Yes	Yes	No	Yes	No	No	No
Potri.007G125500	AT1G66940	0	protein kinase-related	_				Yes	No	No	No	No	No	No	No
Potri.T131700	AT1G60710	ATB2	NAD(P)-linked oxidoreductase superfamily protein	_				Yes	No	No	No	No	No	No	No
Potri.003G079200	AT4G16760	ACX1,ATACX1	acyl-CoA oxidase 1	_				Yes	Yes	Yes	No	No	No	No	Yes
Potri.004G117800	AT5G15650	ATRGP2,RGP2	reversibly glycosylated polypeptide 2	_				Yes	Yes	No	No	No	No	No	No
Potri.006G197500	AT3G58480	0	calmodulin-binding family protein	_				No	Yes	Yes	Yes	No	No	Yes	Yes
Potri.007G020300	AT4G36490	ATSFH12,SFH12	SEC14-like 12	_				No	Yes	Yes	Yes	No	No	No	No
Potri.008G077900	AT3G02630	0	Plant stearoyl-acyl-carrier-protein desaturase family protein	_				No	Yes	Yes	No	No	No	No	No
Potri.009G046200	AT5G58730	0	pfkB-like carbohydrate kinase family protein	_				No	Yes	Yes	No	No	No	No	Yes
Potri.009G118300	AT4G39230	0	NmrA-like negative transcriptional regulator family protein	_				No	Yes	No	No	No	No	No	Yes
Potri.001G469400	AT3G13275	0	0	_				Yes	Yes	No	Yes	No	No	Yes	No
Potri.004G174800	AT2G16730	BGAL13	glycosyl hydrolase family 35 protein	_				Yes	Yes	No	Yes	No	No	No	No
Potri.005G198500	AT1G22760	PAB3	poly(A) binding protein 3	_				Yes	Yes	No	Yes	No	No	Yes	No
Potri.009G138400	AT1G13460	0	Protein phosphatase 2A regulatory B subunit family protein	_				No	Yes	Yes	Yes	No	No	No	No
Potri.010G107900	AT1G70670	0	Caleosin-related family protein	_				Yes	Yes	No	Yes	No	No	No	No
Potri.010G190400	AT2G40060	0	Clathrin light chain protein	_				Yes	Yes	No	Yes	No	No	Yes	No
Potri.014G080900	AT1G01780	0	GATA type zinc finger transcription factor family protein	_				No	Yes	No	Yes	No	No	Yes	No
Potri.017G062400	AT4G18930	0	RNA ligase/cyclic nucleotide phosphodiesterase family protein	_				Yes	Yes	Yes	Yes	No	No	No	No
Potri.001G298000	AT5G56510	APUM12,PUM12	pumilio 12	_				Yes	No	No	No	No	No	No	No
Potri.001G419500	AT4G21750	ATML1	Homeobox-leucine zipper family protein / lipid-binding START domain-containing protein	_				Yes	No	No	No	No	No	No	No
Potri.002G050100	AT3G63230	0	Protein of unknown function (DUF581)	_				Yes	No	No	No	No	No	No	No
Potri.002G064200	AT1G29420	0	SAUR-like auxin-responsive protein family	_				Yes	No	No	No	No	No	No	No
Potri.004G034500	AT1G61330	0	FBD, F-box and Leucine Rich Repeat domains containing protein	_				Yes	No	No	No	No	No	No	No
Potri.005G110700	AT2G17800	ARAC1,ATGP2,ATRAC1,ATROP3,ROP3	Arabidopsis RAC-like 1	_				Yes	Yes	Yes	Yes	No	No	No	No
Potri.005G245500	AT1G20300	0	Pentatricopeptide repeat (PPR) superfamily protein	_				Yes	No	No	No	No	No	No	No
Potri.007G117800	AT4G38040	0	Exostosin family protein	_				Yes	No	No	No	No	No	No	No
Potri.007G130600	AT3G07870	0	F-box and associated interaction domains-containing protein	_				Yes	No	No	No	No	No	No	No
Potri.010G202400	AT3G12560	ATTBP2,TRFL9	TRF-like 9	_				Yes	No	No	No	No	No	No	No
Potri.010G217200	AT2G38905	0	Low temperature and salt responsive protein family	_				Yes	Yes	Yes	No	No	No	Yes	No
Potri.014G026600	AT5G67360	ARA12	Subtilase family protein	_				Yes	Yes	No	Yes	No	No	No	No
Potri.014G099600	AT2G45560	CYP76C1	cytochrome P450, family 76, subfamily C, polypeptide 1	_				Yes	No	No	Yes	No	No	No	No
Potri.014G148700	AT4G14210	PDE226,PDS,PDS3	phytoene desaturase 3	_				Yes	No	No	No	No	No	No	No
Potri.014G163300	AT5G55390	EDM2	ENHANCED DOWNY MILDEW 2	_				Yes	No	No	No	No	No	No	No
Potri.015G043800	0	0	0	_				Yes	No	No	No	No	No	No	No
Potri.006G223100	AT5G16100	0	0	Nin-like				Yes	No	No	No	No	No	No	No
Potri.001G023200	AT4G30880	0	Bifunctional inhibitor/lipid-transfer protein/seed storage 2S albumin superfamily protein	_				Yes	No	No	No	No	No	No	No
Potri.001G052600	AT1G04670	0	0	_				Yes	No	No	No	No	No	No	No
Potri.001G277000	AT1G72300	0	Leucine-rich receptor-like protein kinase family protein	_				Yes	No	No	No	No	No	No	No
Potri.002G150900	AT2G45610	0	alpha/beta-Hydrolases superfamily protein	_				Yes	Yes	No	No	No	No	No	No
Potri.003G027000	0	0	0	_				Yes	No	No	No	No	No	No	No
Potri.003G039700	AT3G13850	LBD22	LOB domain-containing protein 22	LBD				Yes	Yes	No	No	No	No	No	No
Potri.005G035100	AT1G54860	0	Glycoprotein membrane precursor GPI-anchored	_				Yes	Yes	No	No	No	No	No	No
Potri.005G169000	AT4G08670	0	Bifunctional inhibitor/lipid-transfer protein/seed storage 2S albumin superfamily protein	_				Yes	Yes	No	No	No	No	No	No
Potri.006G215100	AT2G37360	0	ABC-2 type transporter family protein	_				Yes	No	No	No	No	No	No	No
Potri.007G089900	AT5G65090	BST1,DER4,MRH3	DNAse I-like superfamily protein	_				Yes	No	No	No	No	No	No	No
Potri.009G008100	AT2G28080	0	UDP-Glycosyltransferase superfamily protein	_				Yes	Yes	No	No	No	No	No	No
Potri.010G029800	AT3G23580	RNR2,RNR2A	ribonucleotide reductase 2A	_				Yes	No	No	No	No	No	No	No
Potri.010G088500	AT1G77780	0	Glycosyl hydrolase superfamily protein	_				Yes	No	No	No	No	No	No	No
Potri.011G022200	AT3G51590	LTP12	lipid transfer protein 12	_				Yes	No	No	No	No	No	No	No
Potri.013G064500	AT3G03760	LBD20	LOB domain-containing protein 20	LBD				Yes	No	No	No	No	No	No	No
[truncated: 4,153 more rows]
