# Supplementary material for: Characterization of the Populus Rab family genes and the function of PtRabE1b in salt tolerance
Source: BMC Plant Biol. 2018 Jun 18;18:124. doi: 10.1186/s12870-018-1342-1 (PMC6006591; doi:10.1186/s12870-018-1342-1)
Supplement: Supplementary file 12 — Table S5. Enriched GO terms of genes in PtRabs sub-networks. (XLSX 16 kb) [file 12870_2018_1342_MOESM12_ESM.xlsx]

## Sheet: Table S5
Table S5. Enriched GO terms of genes in PtRabs sub-networks.		-log10(FDR)									Fold Change
		Sub-networks									Sub-networks
GO_ID	Terms	RabA	RabB	RabC	RabD	RabE	RabF	RabG	RabH		RabA	RabB	RabC	RabD	RabE	RabF	RabG	RabH
GO:0015988	energy coupled proton transport, against electrochemical gradient	_	_	_	2.77	1.959	_	_	1.495		_	_	_	7.872	7.29	_	_	6.761
GO:0015991	ATP hydrolysis coupled proton transport	_	_	_	2.77	1.959	_	_	1.495		_	_	_	7.872	7.29	_	_	6.761
GO:0007242	intracellular signaling cascade	5.569	5.721	2.602	7.638	7.824	4.319	3.149	3.194		2.59	5.335	3.31	5.087	6.019	6.245	4.761	4.369
GO:0007264	small GTPase mediated signal transduction	5.569	5.721	2.602	7.638	7.824	4.319	3.208	3.252		2.627	5.504	3.415	5.248	6.21	6.443	4.912	4.507
GO:0023052	signaling	_	_	_	_	1.959	2.208	_	_		_	_	_	_	1.965	2.367	_	_
GO:0051641	cellular localization	_	_	_	_	1.432	2.495	_	_		_	_	_	_	2.56	3.759	_	_
GO:0023046	signaling process	_	1.886	_	2.377	2.42	2.638	_	_		_	2.344	_	2.165	2.388	2.922	_	_
GO:0023060	signal transmission	_	1.886	_	2.377	2.42	2.638	_	_		_	2.344	_	2.165	2.388	2.922	_	_
GO:0033036	macromolecule localization	_	_	_	_	3.638	3.886	_	_		_	_	_	_	3.468	4.547	_	_
GO:0015031	protein transport	_	_	_	_	3.745	4.319	_	_		_	_	_	_	3.711	5.109	_	_
GO:0045184	establishment of protein localization	_	_	_	_	3.745	4.319	_	_		_	_	_	_	3.711	5.109	_	_
GO:0008104	protein localization	_	_	_	_	3.745	4.018	_	_		_	_	_	_	3.608	4.731	_	_
GO:0007165	signal transduction	_	2.051	_	2.495	2.721	3.086	_	_		_	2.535	_	2.292	2.586	3.287	_	_
GO:0007018	microtubule-based movement	_	_	_	_	_	_	8.237	_		_	_	_	_	_	_	11.771	_
GO:0007017	microtubule-based process	_	_	_	_	_	_	8.237	_		_	_	_	_	_	_	8.927	_
GO:0006260	DNA replication	_	_	_	_	_	_	3.854	_		_	_	_	_	_	_	8.501	_
GO:0006259	DNA metabolic process	_	_	_	_	_	_	3.553	_		_	_	_	_	_	_	3.907	_
GO:0034622	cellular macromolecular complex assembly	_	_	_	_	_	_	2.387	_		_	_	_	_	_	_	5.101	_
GO:0034621	cellular macromolecular complex subunit organization	_	_	_	_	_	_	1.959	_		_	_	_	_	_	_	4.436	_
GO:0071103	DNA conformation change	_	_	_	_	_	_	1.62	_		_	_	_	_	_	_	5.681	_
GO:0065003	macromolecular complex assembly	_	_	_	_	_	_	1.495	_		_	_	_	_	_	_	3.719	_
GO:0071554	cell wall organization or biogenesis	1.301	_	_	_	_	_	_	_		2.064	_	_	_	_	_	_	_
GO:0071555	cell wall organization	1.42	_	_	_	_	_	_	_		2.465	_	_	_	_	_	_	_
GO:0006119	oxidative phosphorylation	1.42	_	_	_	_	_	_	2.854		3.117	_	_	_	_	_	_	8.414
GO:0050790	regulation of catalytic activity	_	1.469	_	_	_	_	_	_		_	3.621	_	_	_	_	_	_
GO:0065009	regulation of molecular function	_	1.469	_	_	_	_	_	_		_	3.576	_	_	_	_	_	_
GO:0009966	regulation of signal transduction	_	1.367	_	_	2.056	_	_	_		_	5.475	_	_	6.267	_	_	_
GO:0023051	regulation of signaling process	_	1.367	_	_	2.056	_	_	_		_	5.475	_	_	6.267	_	_	_
GO:0046578	regulation of Ras protein signal transduction	_	1.367	_	_	2.155	_	_	_		_	5.888	_	_	6.74	_	_	_
GO:0051336	regulation of hydrolase activity	_	1.469	_	_	2.347	_	_	_		_	6.64	_	_	7.601	_	_	_
GO:0043087	regulation of GTPase activity	_	1.469	_	_	2.42	_	_	_		_	6.935	_	_	7.938	_	_	_
GO:0009150	purine ribonucleotide metabolic process	_	1.301	_	_	_	_	_	1.509		_	3.417	_	_	_	_	_	3.731
GO:0009141	nucleoside triphosphate metabolic process	_	1.337	_	_	_	_	_	1.62		_	3.601	_	_	_	_	_	3.932
GO:0009144	purine nucleoside triphosphate metabolic process	_	1.367	_	_	_	_	_	1.721		_	3.745	_	_	_	_	_	4.089
GO:0009205	purine ribonucleoside triphosphate metabolic process	_	1.367	_	_	_	_	_	1.721		_	3.745	_	_	_	_	_	4.089
GO:0009145	purine nucleoside triphosphate biosynthetic process	_	1.337	_	_	_	_	_	2.027		_	4.387	_	_	_	_	_	5.474
GO:0009206	purine ribonucleoside triphosphate biosynthetic process	_	1.337	_	_	_	_	_	2.027		_	4.387	_	_	_	_	_	5.474
GO:0046034	ATP metabolic process	_	1.301	_	_	_	_	_	2.469		_	4.284	_	_	_	_	_	6.013
GO:0006818	hydrogen transport	_	_	_	2.585	_	_	_	3.398		_	_	_	4.844	_	_	_	6.865
GO:0015986	ATP synthesis coupled proton transport	_	_	_	_	_	_	_	2.469		_	_	_	_	_	_	_	10.649
GO:0015985	energy coupled proton transport, down electrochemical gradient	_	_	_	_	_	_	_	2.469		_	_	_	_	_	_	_	10.649
GO:0006754	ATP biosynthetic process	_	1.367	_	_	_	_	_	2.102		_	4.729	_	_	_	_	_	5.901
GO:0009201	ribonucleoside triphosphate biosynthetic process	_	1.337	_	_	_	_	_	2.027		_	4.387	_	_	_	_	_	5.474
GO:0009142	nucleoside triphosphate biosynthetic process	_	1.337	_	_	_	_	_	2.027		_	4.387	_	_	_	_	_	5.474
GO:0009199	ribonucleoside triphosphate metabolic process	_	1.367	_	_	_	_	_	1.721		_	3.745	_	_	_	_	_	4.089
GO:0055086	nucleobase, nucleoside and nucleotide metabolic process	_	_	_	_	_	_	_	1.721		_	_	_	_	_	_	_	2.912
GO:0009260	ribonucleotide biosynthetic process	_	_	_	_	_	_	_	1.721		_	_	_	_	_	_	_	4.589
GO:0009152	purine ribonucleotide biosynthetic process	_	_	_	_	_	_	_	1.721		_	_	_	_	_	_	_	4.783
GO:0006164	purine nucleotide biosynthetic process	_	_	_	_	_	_	_	1.721		_	_	_	_	_	_	_	4.684
GO:0051234	establishment of localization	_	_	_	_	_	2.208	_	1.509		_	_	_	_	_	1.867	_	1.585
GO:0006163	purine nucleotide metabolic process	_	_	_	_	_	_	_	1.509		_	_	_	_	_	_	_	3.677
GO:0009259	ribonucleotide metabolic process	_	_	_	_	_	_	_	1.495		_	_	_	_	_	_	_	3.625
GO:0009165	nucleotide biosynthetic process	_	_	_	_	_	_	_	1.398		_	_	_	_	_	_	_	3.818
GO:0015992	proton transport	_	_	_	2.585	_	_	_	3.398		_	_	_	4.844	_	_	_	6.865
GO:0015672	monovalent inorganic cation transport	_	_	_	1.796	_	_	_	2.745		_	_	_	3.705	_	_	_	5.25
GO:0005975	carbohydrate metabolic process	_	_	_	2.187	_	_	_	_		_	_	_	1.804	_	_	_	_
GO:0030036	actin cytoskeleton organization	_	_	_	1.699	_	_	_	_		_	_	_	10.205	_	_	_	_
GO:0030029	actin filament-based process	_	_	_	1.699	_	_	_	_		_	_	_	10.205	_	_	_	_
GO:0007010	cytoskeleton organization	_	_	_	1.538	_	_	_	_		_	_	_	6.888	_	_	_	_
GO:0051179	localization	_	_	_	_	_	2.131	_	1.569		_	_	_	_	_	1.844	_	1.597
GO:0006810	transport	_	_	_	_	_	2.208	_	1.509		_	_	_	_	_	1.867	_	1.585
GO:0051649	establishment of localization in cell	_	_	_	_	_	2.638	_	_		_	_	_	_	_	4	_	_
GO:0046907	intracellular transport	_	_	_	_	_	2.638	_	_		_	_	_	_	_	4.461	_	_
GO:0006886	intracellular protein transport	_	_	_	_	_	2.638	_	_		_	_	_	_	_	4.879	_	_
GO:0070727	cellular macromolecule localization	_	_	_	_	_	2.602	_	_		_	_	_	_	_	4.637	_	_
GO:0034613	cellular protein localization	_	_	_	_	_	2.602	_	_		_	_	_	_	_	4.637	_	_
GO:0023033	signaling pathway	_	_	_	_	_	2.066	_	_		_	_	_	_	_	8.217	_	_
GO:0007186	G-protein coupled receptor protein signaling pathway	_	_	_	_	_	2.066	_	_		_	_	_	_	_	8.217	_	_
GO:0007166	cell surface receptor linked signaling pathway	_	_	_	_	_	2.066	_	_		_	_	_	_	_	8.217	_	_
GO:0032318	regulation of Ras GTPase activity	_	1.469	_	_	2.42	_	_	_		_	6.935	_	_	7.938	_	_	_
GO:0051056	regulation of small GTPase mediated signal transduction	_	1.367	_	_	2.155	_	_	_		_	5.888	_	_	6.74	_	_	_
GO:0007265	Ras protein signal transduction	_	1.367	_	_	2.155	_	_	_		_	5.888	_	_	6.74	_	_	_
GO:0010646	regulation of cell communication	_	1.367	_	_	2.056	_	_	_		_	5.475	_	_	6.267	_	_	_
GO:0050794	regulation of cellular process	_	_	_	_	1.31	_	_	_		_	_	_	_	1.453	_	_	_
GO:0034220	ion transmembrane transport	_	_	_	2.585	1.456	_	_	3.62		_	_	_	5.317	4.7	_	_	8.22
